# Supplementary material for: Identification of hospital cost drivers using sparse group lasso
Source: PLoS One. 2018 Oct 10;13(10):e0204300. doi: 10.1371/journal.pone.0204300 (PMC6179217; doi:10.1371/journal.pone.0204300)
Supplement: S10 Text — (R) [file pone.0204300.s010.R]

# PART 1. LOADING DATA AND CONVERTING TO SMALLER NUMBER OF FACTORS WHERE NECESSARY

rm(list = ls())
require(plyr)
require(PCAmixdata)
require(SGL)
require(reshape2)

percent_n <- 60  # worked out previously, as described in the paper.
percent_drg <- 60   # worked out previously, as described in the paper.
n <-617   # the number of DRGs (in decreasing order by sample size of each individual DRG).  The default of 617 uses all DRGs in the data-set.
alph_choice <- 0.15  # selected previously through - as described in the paper.


mydata<-read.table("my_source_data_file.txt",header = TRUE)
ll<-length(mydata[,1])


for (i in 1:ll){   #  limiting some factor variables to a manageable number of levels
  if(mydata$Xse_3[i]==0) {mydata$Xse_3[i]=24}
  if(mydata$X8[i]<=20) {mydata$X8[i] = 20}
  if(mydata$X9[i]<=15) {mydata$X9[i] = 15}
  if(mydata$X10[i]>=20) {mydata$X10[i] = 20}
  if(mydata$X11[i]>=25) {mydata$X11[i] = 25}
  if(mydata$X12[i]>=100) {mydata$X12[i] = 100}
  if(mydata$X13[i]>=100) {mydata$X13[i] = 100}
}

Xse_3_cat_temp<-as.factor(mydata$Xse_3) # hour of day
mydata$Xse_3 <- Xse_3_cat_temp

X8_temp<-as.factor(mydata$X8)     # admit ward
X9_temp<-as.factor(mydata$X9)     # discharge ward
X10_temp<-as.factor(mydata$X10)   # admit unit
X11_temp<-as.factor(mydata$X11)   # discharge unit
X12_temp<-as.factor(mydata$X12)   # admit doctor
X13_temp<-as.factor(mydata$X13)   # discharge doctor

mydata$X8 <- X8_temp              # admit ward
mydata$X9 <- X9_temp              # discharge ward
mydata$X10 <- X10_temp            # admit unit
mydata$X11 <- X11_temp            # discharge unit
mydata$X12 <- X12_temp            # admit doctor
mydata$X13 <- X13_temp            # discharge doctor

Xse_1_cat_temp <- revalue(mydata$Xse_1,c("Mon"="1","Tue"="2","Wed"="3","Thu"="4","Fri"="5","Sat"="6","Sun"="7"))
mydata$Xse_1 <- Xse_1_cat_temp

Xse_2_cat_temp <- revalue(mydata$Xse_2,c("Jan"="1","Feb"="2","Mar"="3","Apr"="4","May"="5","Jun"="6","Jul"="7","Aug"="8","Sep"="9","Oct"="10","Nov"="11","Dec"="12"))
mydata$Xse_2 <- Xse_2_cat_temp


# PART 2. CREATING THE DESIGNER MATRIX


# the next 9 lines split the factor variables of day-of-week, month and hour-of-day into individual factor columns
mm_pre_1 <- model.matrix(~mydata$Xse_1-1)
mm_1 <- mm_pre_1[,order(colnames(mm_pre_1))]
mm_pre_2 <- model.matrix(~mydata$Xse_2-1)
mm_2 <- mm_pre_2[,order(colnames(mm_pre_2))]
mm_pre_3 <- model.matrix(~mydata$Xse_3-1)
mm_3 <- mm_pre_3[,order(colnames(mm_pre_3))]


# the next 12 lines split the factor variables pertaining to ward, unit and doctor into individual factor columns
mu_pre_1 <- model.matrix(~mydata$X8-1)
mu_1 <- mu_pre_1[,order(colnames(mu_pre_1))]
mu_pre_2 <- model.matrix(~mydata$X9-1)
mu_2 <- mu_pre_2[,order(colnames(mu_pre_2))]
mu_pre_3 <- model.matrix(~mydata$X10-1)
mu_3 <- mu_pre_3[,order(colnames(mu_pre_3))]
mu_pre_4 <- model.matrix(~mydata$X11-1)
mu_4 <- mu_pre_4[,order(colnames(mu_pre_4))]
mu_pre_5 <- model.matrix(~mydata$X12-1)
mu_5 <- mu_pre_5[,order(colnames(mu_pre_5))]
mu_pre_6 <- model.matrix(~mydata$X13-1)
mu_6 <- mu_pre_6[,order(colnames(mu_pre_6))]


for (mu_c in 1:9){
  
  if  (mu_c == 1) {mu_change <- mu_1}
  if  (mu_c == 2) {mu_change <- mu_2} 
  if  (mu_c == 3) {mu_change <- mu_3}
  if  (mu_c == 4) {mu_change <- mu_4} 
  if  (mu_c == 5) {mu_change <- mu_5}
  if  (mu_c == 6) {mu_change <- mu_6} 
  if  (mu_c == 7) {mu_change <- mm_1}
  if  (mu_c == 8) {mu_change <- mm_2} 
  if  (mu_c == 9) {mu_change <- mm_3} 
  
  mu_fin1 <- matrix(nrow=nrow(mu_change),ncol=ncol(mu_change))
  mu_fin2 <- matrix(nrow=nrow(mu_change),ncol=ncol(mu_change))
  for (i in 1:ncol(mu_change)) {
    mu_index_0 <- c(which(mu_change[,i]==0))
    mu_index_1 <- c(which(mu_change[,i]==1))
    mu_replace_0 <- mean(mydata[mu_index_0,ncol(mydata)])
    mu_replace_1 <- mean(mydata[mu_index_1,ncol(mydata)])
    mu_fin1[,i] <- replace(mu_change[,i],mu_index_0, mu_replace_0)
    mu_fin2[,i] <- replace(mu_fin1[,i],mu_index_1,mu_replace_1)
  }
  mu_change <- mu_fin2
  
  if  (mu_c == 1) {mu_1 <- mu_change}
  if  (mu_c == 2) {mu_2 <- mu_change} 
  if  (mu_c == 3) {mu_3 <- mu_change}
  if  (mu_c == 4) {mu_4 <- mu_change} 
  if  (mu_c == 5) {mu_5 <- mu_change}
  if  (mu_c == 6) {mu_6 <- mu_change} 
  if  (mu_c == 7) {mm_1 <- mu_change}
  if  (mu_c == 8) {mm_2 <- mu_change} 
  if  (mu_c == 9) {mm_3 <- mu_change} 
  
}


# preparing the design matrix with all factors corresponding to the above variables
mu1 <- cbind(mu_1[,(2:ncol(mu_1))],mu_2[,(2:ncol(mu_2))],mu_3[,(2:ncol(mu_3))],mu_4[,(2:ncol(mu_4))],mu_5[,(2:ncol(mu_5))],mu_6[,(2:ncol(mu_6))])
mu3 <- mu1
mm1 <- cbind(mm_1[,(2:ncol(mm_1))],mm_2[,(2:ncol(mm_2))],mm_3[,(2:ncol(mm_3))])
mm3 <- mm1

xv1 <- mydata[,-c(1,10,11,12,13,14,15)]  # exclude variables pertaining to ward, unit and doctor
xv3 <- xv1[,-c(17,18,19)] # exclude columns corresponding to day of week, month and hour of day 

for (k in 1:ll){    # this loop enables subsequent manual exclusion of DRGs that exceed the set number of DRGs by first numbering DRGs
  if ((xv3[k,8])>n) {xv3[k,8]=(n+1)}
}

rownames(xv3) <- NULL
xv3_index <- which(xv3[,8] <= n)

m <- ncol(xv3)
y <- xv3[xv3_index,m]   # exclusion of DRGs outside of the set number of DRGs (above)
xv4 <- xv3[xv3_index,(1:(m-1))]

xv4_drg_temp <- as.factor(xv4$DRG) # turning DRG into a factor variable
xv4$DRG <- xv4_drg_temp
mm_drg_pre <- model.matrix(~xv4$DRG-1)  # design matrix with the DRG data
xv5 <- as.matrix(cbind(xv4[1:7], mm_drg_pre, xv4[9:(m-1)]))

drg_fin1 <- matrix(nrow=nrow(mm_drg_pre),ncol=ncol(mm_drg_pre))
drg_fin2 <- matrix(nrow=nrow(mm_drg_pre),ncol=ncol(mm_drg_pre))
for (i in 1:ncol(mm_drg_pre)) {
  drg_index_0 <- c(which(mm_drg_pre[,i]==0))
  drg_index_1 <- c(which(mm_drg_pre[,i]==1))
  drg_replace_0 <- mean(y[drg_index_0])
  drg_replace_1 <- mean(y[drg_index_1])
  drg_fin1[,i] <- replace(mm_drg_pre[,i],drg_index_0, drg_replace_0)
  drg_fin2[,i] <- replace(drg_fin1[,i],drg_index_1,drg_replace_1)
}
mm_drg_pre <- drg_fin2

pca_mm_drg_pre <- PCAmix(X.quanti = mm_drg_pre, graph = FALSE)
pca_drg_num <- min(which(pca_mm_drg_pre$eig[,3]>percent_drg))
pca_mm_drg_pre <- PCAmix(X.quanti = mm_drg_pre, ndim = pca_drg_num, graph = FALSE)
mm_drg <- matrix(nrow=nrow(xv4),ncol=(pca_drg_num),dimnames=list(NULL, 1:pca_drg_num))
for (g in 1:pca_drg_num){
  mm_drg[,g] <- as.numeric(pca_mm_drg_pre$scores[,g])
}
colnames(mm_drg) <- paste("drg", colnames(mm_drg), sep = "_")


#  PART 3.  ANALYSIS (WITH PCA)

pca_mu_1 <- PCAmix(X.quanti = mu_1, graph = FALSE)
pca_mu_2 <- PCAmix(X.quanti = mu_2, graph = FALSE)
pca_mu_3 <- PCAmix(X.quanti = mu_3, graph = FALSE)
pca_mu_4 <- PCAmix(X.quanti = mu_4, graph = FALSE)
pca_mu_5 <- PCAmix(X.quanti = mu_5, graph = FALSE)
pca_mu_6 <- PCAmix(X.quanti = mu_6, graph = FALSE)
pca_mm_1 <- PCAmix(X.quanti = mm_1, graph = FALSE)
pca_mm_2 <- PCAmix(X.quanti = mm_2, graph = FALSE)
pca_mm_3 <- PCAmix(X.quanti = mm_3, graph = FALSE)

pca_mu_1_num <- min(which(pca_mu_1$eig[,3]>percent_n))
pca_mu_2_num <- min(which(pca_mu_2$eig[,3]>percent_n))
pca_mu_3_num <- min(which(pca_mu_3$eig[,3]>percent_n))
pca_mu_4_num <- min(which(pca_mu_4$eig[,3]>percent_n))
pca_mu_5_num <- min(which(pca_mu_5$eig[,3]>percent_n))
pca_mu_6_num <- min(which(pca_mu_6$eig[,3]>percent_n))
pca_mm_1_num <- min(which(pca_mm_1$eig[,3]>percent_n))
pca_mm_2_num <- min(which(pca_mm_2$eig[,3]>percent_n))
pca_mm_3_num <- min(which(pca_mm_3$eig[,3]>percent_n))

pca_mu_1 <- PCAmix(X.quanti = mu_1, ndim = pca_mu_1_num , graph = FALSE)
pca_mu_2 <- PCAmix(X.quanti = mu_2, ndim = pca_mu_2_num , graph = FALSE)
pca_mu_3 <- PCAmix(X.quanti = mu_3, ndim = pca_mu_3_num , graph = FALSE)
pca_mu_4 <- PCAmix(X.quanti = mu_4, ndim = pca_mu_4_num , graph = FALSE)
pca_mu_5 <- PCAmix(X.quanti = mu_5, ndim = pca_mu_5_num , graph = FALSE)
pca_mu_6 <- PCAmix(X.quanti = mu_6, ndim = pca_mu_6_num , graph = FALSE)
pca_mm_1 <- PCAmix(X.quanti = mm_1, ndim = pca_mm_1_num , graph = FALSE)
pca_mm_2 <- PCAmix(X.quanti = mm_2, ndim = pca_mm_2_num , graph = FALSE)
pca_mm_3 <- PCAmix(X.quanti = mm_3, ndim = pca_mm_3_num , graph = FALSE)

for (mu_num in 1:9){
  
  if  (mu_num == 1) {mu_change_n <- matrix(nrow=nrow(mydata),ncol=(pca_mu_1_num),dimnames=list(NULL, 1:pca_mu_1_num))}
  if  (mu_num == 2) {mu_change_n <- matrix(nrow=nrow(mydata),ncol=(pca_mu_2_num),dimnames=list(NULL, 1:pca_mu_2_num))} 
  if  (mu_num == 3) {mu_change_n <- matrix(nrow=nrow(mydata),ncol=(pca_mu_3_num),dimnames=list(NULL, 1:pca_mu_3_num))}
  if  (mu_num == 4) {mu_change_n <- matrix(nrow=nrow(mydata),ncol=(pca_mu_4_num),dimnames=list(NULL, 1:pca_mu_4_num))} 
  if  (mu_num == 5) {mu_change_n <- matrix(nrow=nrow(mydata),ncol=(pca_mu_5_num),dimnames=list(NULL, 1:pca_mu_5_num))}
  if  (mu_num == 6) {mu_change_n <- matrix(nrow=nrow(mydata),ncol=(pca_mu_6_num),dimnames=list(NULL, 1:pca_mu_6_num))} 
  if  (mu_num == 7) {mu_change_n <- matrix(nrow=nrow(mydata),ncol=(pca_mm_1_num),dimnames=list(NULL, 1:pca_mm_1_num))}
  if  (mu_num == 8) {mu_change_n <- matrix(nrow=nrow(mydata),ncol=(pca_mm_2_num),dimnames=list(NULL, 1:pca_mm_2_num))} 
  if  (mu_num == 9) {mu_change_n <- matrix(nrow=nrow(mydata),ncol=(pca_mm_3_num),dimnames=list(NULL, 1:pca_mm_3_num))} 
  
  for (i in 1:(ncol(mu_change_n))) {
    
    if  (mu_num == 1)  {mu_change_n[,i] <- as.numeric(pca_mu_1$scores[,i])}
    if  (mu_num == 2)  {mu_change_n[,i] <- as.numeric(pca_mu_2$scores[,i])}  
    if  (mu_num == 3)  {mu_change_n[,i] <- as.numeric(pca_mu_3$scores[,i])} 
    if  (mu_num == 4)  {mu_change_n[,i] <- as.numeric(pca_mu_4$scores[,i])}
    if  (mu_num == 5)  {mu_change_n[,i] <- as.numeric(pca_mu_5$scores[,i])}  
    if  (mu_num == 6)  {mu_change_n[,i] <- as.numeric(pca_mu_6$scores[,i])}
    if  (mu_num == 7)  {mu_change_n[,i] <- as.numeric(pca_mm_1$scores[,i])}
    if  (mu_num == 8)  {mu_change_n[,i] <- as.numeric(pca_mm_2$scores[,i])}  
    if  (mu_num == 9)  {mu_change_n[,i] <- as.numeric(pca_mm_3$scores[,i])}
    
  }
  
  
  if  (mu_num == 1) {X8_val <- mu_change_n}
  if  (mu_num == 2) {X9_val <- mu_change_n} 
  if  (mu_num == 3) {X10_val <- mu_change_n}
  if  (mu_num == 4) {X11_val <- mu_change_n} 
  if  (mu_num == 5) {X12_val <- mu_change_n}
  if  (mu_num == 6) {X13_val <- mu_change_n} 
  if  (mu_num == 7) {Xse_1_val <- mu_change_n}
  if  (mu_num == 8) {Xse_2_val <- mu_change_n} 
  if  (mu_num == 9) {Xse_3_val <- mu_change_n} 
  
}

colnames(X8_val) <- paste("mu_1", colnames(X8_val), sep = "_")
colnames(X9_val) <- paste("mu_2", colnames(X9_val), sep = "_")
colnames(X10_val) <- paste("mu_3", colnames(X10_val), sep = "_")
colnames(X11_val) <- paste("mu_4", colnames(X11_val), sep = "_")
colnames(X12_val) <- paste("mu_5", colnames(X12_val), sep = "_")
colnames(X13_val) <- paste("mu_6", colnames(X13_val), sep = "_")
colnames(Xse_1_val) <- paste("mm_1", colnames(Xse_1_val), sep = "_")
colnames(Xse_2_val) <- paste("mm_2", colnames(Xse_2_val), sep = "_")
colnames(Xse_3_val) <- paste("mm_3", colnames(Xse_3_val), sep = "_")


xv6 <- matrix(nrow=nrow(mydata),ncol=(pca_mm_1_num+pca_mm_2_num+pca_mm_3_num))
xv6 <- cbind(Xse_1_val,Xse_2_val,Xse_3_val)

add_col <- pca_mm_1_num + pca_mm_2_num + pca_mm_3_num
add_col_extra <- add_col + 16

xv7_pre <- matrix(nrow=nrow(xv1),ncol=(ncol(xv1)+add_col))
xv7_pre <- cbind(xv1[,1:16],xv6,xv1[,20:ncol(xv1)])
xv7_add <- matrix(nrow=nrow(xv1), ncol=(pca_mu_1_num + pca_mu_2_num + pca_mu_3_num + pca_mu_4_num + pca_mu_5_num + pca_mu_6_num))
xv7_add <- cbind(X8_val,X9_val,X10_val,X11_val,X12_val,X13_val)
xv8 <- cbind(xv7_pre[,1:8],xv7_add,xv7_pre[,9:(ncol(xv7_pre))])  # combining all newly created continuous variables into the model

for (k in 1:ll){      # numbering DGSs to exclude the ones that are beyond the chosen number of DRGs
  if ((xv8[k,8])>n) {xv8[k,8]=(n+1)}
}

rownames(xv8) <- NULL

xv8_index <- which(xv8[,8] <= n)
mn <- ncol(xv8)

y <- xv8[xv8_index,mn]
xv9 <- xv8[xv8_index,(1:(mn-1))]  # excluding the DRGs beyond the chosen number of DRGs

xv10 <- as.matrix(cbind(xv9[1:7],mm_drg,xv9[9:(mn-1)]))
exc_1 <- which(colnames(xv10)=="X3")
exc_2 <- which(colnames(xv10)=="X18")
exc_3 <- which(colnames(xv10)=="X20")
exc_4 <- which(colnames(xv10)=="X21")
exc_5 <- which(colnames(xv10)=="X22")
exc_6 <- which(colnames(xv10)=="X23")
exc_7 <- which(colnames(xv10)=="X24")
exc_8 <- which(colnames(xv10)=="X25")


xv11 <- xv10[,-c(exc_1,exc_2,exc_3,exc_4,exc_5,exc_6,exc_7,exc_8)]   # take out LOS (X3), CHADx (X18), transfer (X20), ICU (X21), falls (X22), pressure injuries (X23), med errors (X25), infections (X24).

coef_vec_new <- substr(colnames(xv11),1,4)
coef_vec <- c(100,coef_vec_new)
coord1 <- which(coef_vec=="mu_1") - 1 
coord2 <- which(coef_vec=="mu_2") - 1 
coord3 <- which(coef_vec=="mu_3") - 1
coord4 <- which(coef_vec=="mu_4") - 1
coord5 <- which(coef_vec=="mu_5") - 1
coord6 <- which(coef_vec=="mu_6") - 1
coord7 <- which(coef_vec=="mm_1") - 1
coord8 <- which(coef_vec=="mm_2") - 1
coord9 <- which(coef_vec=="mm_3") - 1
coord10 <- which(coef_vec=="drg_") - 1 

lasso_ind <- rep(0, ncol(xv11))
lasso_ind[coord1] <- 2
lasso_ind[coord2] <- 3
lasso_ind[coord3] <- 4
lasso_ind[coord4] <- 5
lasso_ind[coord5] <- 6
lasso_ind[coord6] <- 7
lasso_ind[coord7] <- 8
lasso_ind[coord8] <- 9
lasso_ind[coord9] <- 10
lasso_ind[coord10] <- 1


index <- lasso_ind
data <- list(x= xv11, y = y) 
cvfit <- cvSGL(data, index, type = "linear", verbose = TRUE, alpha=alph_choice)  # this is the main command of the entire code; it permits choice of optimal lambda immediately below.

smallest = min(cvfit$lldiff) # lambda for smallest error
nsd.value <- smallest
index = which(cvfit$lldiff == smallest) # 
sd2 <- cvfit$llSD[index]
lambda.min = cvfit$lambdas[index]
nsd <- lambda.min
nsd.log <- log(lambda.min)

results015 <- c(nsd,nsd.log,nsd.value, sd2)


#  PART 4.  SAVING DATA

save(results015,file="cvfit_final_results_lambda.Rdata")
save(cvfit,file="cvfit_final_model_lambda.Rdata")
