# Supplementary material for: Identification of hospital cost drivers using sparse group lasso
Source: PLoS One. 2018 Oct 10;13(10):e0204300. doi: 10.1371/journal.pone.0204300 (PMC6179217; doi:10.1371/journal.pone.0204300)
Supplement: S1 Fig — (XLS) [file pone.0204300.s011.xls]

## Sheet: Sheet1
Encounter_Num	X1	X2	X3	X4	X5	X6	X7	DRG	X8	X9	X10	X11	X12	X13	X14	X15	X16	X17	X18	X19	X20	X21	Xse_1	Xse_2	Xse_3	X22	X23	X24	X25	X26	X27	X28
not available	63	1	48.45	1038.7	993.5	0	0	170	35	26	17	17	48	94	0	0	0	0	1	0	0	35	Tue	Oct	11	0	1	0	0	0	0	0
not available	4	1	54.91	1113.12	1076.08	1	0	491	39	30	22	21	62	21	0	0	0	0	0	0	1	43	Tue	Oct	6	0	1	0	0	0	0	0
not available	2	1	50.78	1061.99	1115.12	0	0	512	39	30	6	24	19	82	0	0	0	0	0	2	1	21	Wed	Oct	9	0	1	1	0	1	1	1
not available	2	1	32.62	930.23	1012.08	1	0	67	39	41	2	1	1	8	0	0	0	0	1	5	1	27	Fri	Oct	17	0	1	0	0	0	0	0
not available	65	0	54.62	1062.3	972.3	0	0	16	37	30	20	22	18	20	0	0	0	0	0	0	0	40	Sun	May	18	0	1	1	0	1	1	1
not available	89	0	36.74	894.85	974.95	0	0	353	39	26	17	17	48	35	0	0	0	0	0	5	1	22	Mon	Jul	17	0	1	0	0	1	1	1
not available	10	1	51.85	968.42	962.92	0	0	110	39	25	2	1	1	8	0	0	0	0	2	1	0	36	Mon	Jul	0	0	1	1	0	0	0	0
not available	68	1	22.3	1051.48	1006.23	1	0	75	39	8	2	32	1	139	0	0	0	0	2	0	1	19	Wed	Aug	11	0	0	0	0	0	0	0
not available	73	1	52.91	1019.16	964.09	0	0	163	39	8	2	32	1	168	0	0	0	0	1	1	0	54	Mon	Sep	1	0	1	0	0	0	0	0
not available	55	1	23.04	976.28	1027.82	0	0	30	39	8	2	32	1	158	0	0	0	0	1	3	0	25	Sun	Sep	10	0	0	0	0	1	1	1
not available	73	1	37.46	1005.44	1069.31	0	0	285	39	25	2	19	1	41	0	0	0	0	1	0	0	23	Sun	Oct	16	0	1	1	0	1	1	1
not available	54	1	38.52	882.12	984.05	0	0	50	39	25	7	19	26	41	0	0	0	0	1	4	1	30	Wed	Oct	8	0	1	1	0	0	0	0
not available	35	0	32.01	910.45	999.73	0	0	120	39	8	6	32	62	134	0	0	0	0	0	3	0	24	Thu	Oct	13	0	0	0	0	0	0	0
not available	35	1	36.28	956.89	982.91	1	0	547	39	32	6	18	10	9	0	0	0	0	2	0	0	26	Thu	Nov	21	0	1	0	0	0	0	0
not available	7	1	8.47	1012.98	937.98	0	0	612	39	23	2	13	51	55	0	0	0	0	2	0	0	7	Tue	Nov	13	0	0	0	0	0	0	0
not available	52	1	49.11	977.95	1059.92	0	0	35	39	25	2	29	1	26	0	0	0	0	1	0	0	7	Wed	Dec	17	0	0	1	0	0	0	0
not available	3	1	52.01	952.16	967.14	1	0	359	39	30	6	18	14	9	0	0	0	0	1	1	0	21	Sat	Feb	8	0	1	1	0	1	1	1
not available	9	1	7.36	906.71	988.41	0	0	559	8	8	27	32	105	149	0	0	0	0	1	0	0	7	Mon	Mar	3	0	0	0	0	0	0	0
not available	47	0	8.51	1029.44	1012.29	0	0	89	39	8	2	32	1	147	0	0	0	0	2	2	0	8	Fri	May	1	0	0	0	0	1	1	1
not available	17	0	13.57	971.32	964.24	0	0	177	39	25	2	19	1	41	1	1	1	1	2	4	0	9	Mon	Jun	1	0	0	0	0	0	0	0
not available	27	0	5.48	977.02	950.01	0	0	313	39	8	2	32	1	134	0	0	0	0	0	3	1	5	Mon	Jun	22	0	1	0	0	1	1	1
not available	27	0	38.17	1016.37	991.63	0	0	35	39	30	6	21	78	88	0	0	0	0	0	3	0	10	Wed	Jun	22	0	0	1	0	0	0	0
not available	14	0	33.73	984.86	1047.89	0	0	216	39	26	2	27	1	97	0	0	0	0	2	0	0	17	Wed	Jul	13	0	0	0	0	0	0	0
not available	72	0	39.04	988.82	949.29	0	0	245	39	25	2	19	1	41	0	0	0	0	2	2	0	6	Tue	Jul	1	0	0	0	0	0	0	0
not available	55	0	24.95	944.52	1009.74	0	0	22	37	30	15	18	10	9	0	0	0	0	2	0	0	15	Mon	Jul	10	0	0	0	0	0	0	0
not available	2	1	13.76	963.07	1099.78	0	0	114	39	29	2	28	1	60	0	0	0	0	2	0	1	10	Mon	Jul	22	0	0	0	0	0	0	0
not available	76	1	23.12	1058.51	1049.13	0	0	320	39	8	2	32	1	147	0	0	0	0	1	1	0	17	Fri	Jul	18	0	1	1	0	0	0	0
not available	59	1	19.92	1012.5	961.9	0	2	196	39	29	2	28	1	60	0	0	0	0	0	0	0	12	Mon	Aug	15	0	1	0	0	1	1	1
not available	64	1	45.94	939.09	908.5	0	0	487	33	30	9	9	13	12	0	0	0	0	0	1	0	14	Tue	Jul	13	1	0	0	0	0	0	0
not available	6	0	63.76	999.93	988.42	0	0	401	39	30	2	22	1	79	0	0	0	0	1	2	1	34	Thu	Jul	14	0	1	1	0	1	1	1
not available	45	1	7.32	939.25	933.5	0	0	91	8	8	31	32	73	168	0	0	0	0	2	0	0	7	Tue	Jul	11	0	0	0	0	1	1	1
not available	80	0	14.08	954.25	920.55	0	0	122	39	26	2	17	1	94	0	0	0	0	1	0	1	10	Wed	Aug	0	0	0	0	0	1	1	1
not available	52	1	23.44	941.25	1006.89	0	0	413	39	29	2	28	1	107	0	0	0	0	1	0	1	9	Fri	Aug	0	0	0	0	0	1	1	1
not available	46	1	12.63	1070.74	1075.11	0	0	299	39	8	2	32	1	154	0	0	0	0	2	0	1	13	Sun	Aug	14	0	0	0	0	1	1	1
not available	49	1	22.81	1019.97	940.49	0	0	561	28	8	2	32	29	147	0	1	1	1	1	0	0	11	Thu	Aug	1	0	0	0	0	0	0	0
not available	44	1	16.61	977.02	1060.74	0	0	163	39	29	2	28	1	60	0	0	0	0	2	6	0	6	Sat	Aug	2	0	1	0	0	1	1	1
not available	42	1	17.13	1033.85	968.92	0	0	218	39	26	2	17	1	108	0	0	0	0	2	0	0	10	Thu	Aug	17	0	0	0	0	1	1	1
not available	80	1	12.02	914.04	1039.44	0	0	66	39	25	2	19	1	41	1	1	1	1	2	1	0	5	Fri	Aug	15	0	0	0	0	0	0	0
not available	19	1	21.14	988.72	919.87	0	0	613	39	37	2	1	1	8	0	0	0	0	0	2	0	9	Thu	Sep	19	0	0	0	0	0	0	0
not available	10	1	8.53	1083.57	1112.39	0	0	0	39	37	7	5	49	37	0	0	0	0	1	0	0	6	Wed	Sep	18	0	0	0	0	1	1	1
not available	37	1	8.45	898.86	924.2	0	0	356	39	37	7	5	55	48	0	0	0	0	1	2	0	5	Tue	Sep	16	0	0	0	0	0	0	0
not available	80	0	23.33	901.37	942.54	1	0	359	39	37	2	5	1	84	0	0	0	0	2	1	0	12	Wed	Sep	17	0	0	1	0	0	0	0
not available	61	0	10.31	848.69	948.44	0	0	39	39	8	2	32	1	147	0	0	0	0	1	0	1	10	Tue	Sep	13	0	0	0	0	0	0	0
not available	76	0	34.61	958.98	979.37	0	0	12	39	37	6	5	78	23	0	0	0	0	1	7	1	8	Sun	Oct	15	0	0	0	0	1	1	1
not available	23	1	8	973.55	1101.48	0	0	440	39	26	2	17	1	94	0	0	0	0	1	0	0	5	Tue	Sep	13	0	0	0	0	0	0	0
not available	52	1	7.99	954.96	1027.77	0	0	12	39	8	6	32	78	135	0	0	0	0	0	3	1	4	Sat	Sep	1	0	0	0	0	1	1	1
not available	25	1	17.75	1069	1056.65	1	0	339	39	30	6	21	19	21	0	0	0	0	0	0	0	9	Tue	Sep	11	0	0	0	0	0	0	0
not available	57	0	17.6	905.91	1023.24	0	0	82	39	25	2	1	1	59	0	0	0	0	2	1	0	5	Sun	Oct	13	0	0	0	0	0	0	0
not available	65	0	17.15	910.59	1000.52	0	0	227	28	30	6	23	14	13	0	0	0	0	2	2	0	5	Fri	Oct	9	0	1	0	0	0	0	0
not available	80	0	18.23	1079.27	1049.68	1	0	294	39	25	2	1	1	3	0	0	0	0	0	2	0	7	Sat	Oct	10	0	0	0	0	0	0	0
not available	73	0	13.67	869.28	845.58	0	0	535	39	26	28	16	8	154	0	0	0	0	0	1	0	5	Sun	Nov	14	0	0	0	0	1	1	1
not available	18	1	18.58	955.28	922.36	0	0	47	37	30	15	18	10	9	0	0	0	1	1	0	0	11	Wed	Oct	13	0	0	0	0	0	0	0
not available	83	0	5.89	940.4	1021.49	0	0	113	39	8	6	32	14	149	0	0	0	0	1	5	0	6	Mon	Oct	17	0	0	0	0	0	0	0
not available	64	1	28.37	1042.39	1115.77	0	0	478	39	25	8	27	36	97	0	0	0	0	2	1	0	14	Tue	Oct	0	0	0	0	0	0	0	0
not available	12	1	17.04	935.86	983.28	0	0	14	39	8	2	32	1	134	0	0	0	0	0	0	0	15	Thu	Oct	3	0	0	0	0	0	0	0
not available	49	1	18.94	1011.86	1008.84	1	0	408	39	30	6	18	16	15	0	0	0	0	1	0	0	8	Sun	Nov	4	0	0	0	0	0	0	0
not available	11	0	15.29	903.28	861.47	0	0	118	35	35	9	9	13	12	0	0	0	0	0	0	0	6	Mon	Nov	16	0	0	0	0	1	1	1
not available	31	1	18.29	996.85	1004.41	0	0	42	39	8	2	32	1	54	0	0	0	0	0	0	1	17	Wed	Nov	17	0	0	0	0	1	1	1
not available	63	1	37.23	1040.22	938.56	0	0	85	39	37	2	5	1	48	0	0	0	0	1	1	0	10	Thu	Nov	18	0	0	0	0	0	0	0
not available	45	0	11.93	1051.43	948.93	0	0	80	39	37	2	5	1	22	0	0	0	0	2	1	0	8	Tue	Dec	3	0	0	0	0	0	0	0
not available	83	1	9.4	888.8	951.6	0	0	156	39	8	2	32	1	135	0	0	0	0	1	4	0	9	Tue	Nov	12	0	1	0	0	0	0	0
not available	34	1	37.19	832.23	831.35	0	0	150	39	25	2	1	1	3	0	0	0	0	2	1	0	16	Sat	Nov	10	0	1	0	0	1	1	1
not available	75	0	13.01	1056.61	1017.54	0	0	178	39	8	6	32	19	139	0	0	0	0	2	0	1	12	Sun	Nov	21	0	1	1	0	0	0	0
not available	91	1	19.08	988.04	954.6	0	0	451	39	25	2	1	1	3	0	0	0	0	0	0	0	8	Mon	Dec	9	0	0	0	0	1	1	1
not available	71	1	9.94	959.29	964.98	0	0	204	39	29	2	11	1	81	0	0	0	0	0	2	0	6	Mon	Dec	13	0	0	0	0	0	0	0
not available	24	0	29.14	978.83	1058.34	1	0	180	39	41	2	1	1	3	1	1	1	1	2	0	0	9	Mon	Dec	12	0	0	1	0	0	0	0
not available	63	1	19.42	929.14	1042.25	1	0	339	39	30	6	18	69	9	0	0	1	1	0	2	0	10	Sun	Dec	21	0	0	0	0	0	0	0
not available	92	1	32.63	979.32	1090.04	0	0	570	39	30	6	22	16	20	0	0	0	0	2	1	0	19	Sat	Dec	21	0	0	1	0	0	0	0
not available	60	0	34.76	898.98	952.56	0	0	159	39	37	7	5	35	23	0	0	0	0	1	2	1	13	Thu	Dec	19	1	0	0	0	0	0	0
not available	62	1	22.79	1016.53	986.28	1	0	545	39	37	2	5	1	23	0	0	0	0	0	3	1	8	Fri	Dec	14	0	1	0	0	0	0	0
not available	61	0	31.4	999.74	990.05	0	0	295	39	35	6	18	10	9	0	0	0	0	2	1	0	13	Thu	Dec	8	0	0	0	0	0	0	0
not available	22	1	23.27	972.6	993.22	1	0	57	39	25	2	1	1	54	0	0	0	0	2	0	0	12	Sat	Dec	17	0	0	1	0	1	1	1
not available	3	0	14.75	995.34	994.52	0	0	577	7	8	7	32	115	158	0	0	0	0	2	5	0	13	Sun	Jan	9	0	0	1	0	0	0	0
not available	60	1	12.39	896.91	1046.25	0	0	475	39	25	2	19	1	2	0	0	0	0	0	1	0	9	Sun	Jan	20	0	0	0	0	0	0	0
not available	48	0	16.79	924.95	1000.2	0	0	530	39	41	3	1	2	1	0	1	1	1	2	1	1	8	Sat	Jan	3	0	0	0	0	0	0	0
not available	8	1	12.87	946.15	987.9	1	0	307	31	23	7	13	115	55	0	0	0	0	0	0	0	10	Mon	Jan	20	0	0	0	0	1	1	1
not available	82	0	4.59	937.49	925.18	1	0	85	39	8	2	32	1	154	0	0	0	0	1	6	0	4	Fri	Jan	12	0	0	0	0	0	0	0
not available	32	1	13.35	1070.87	989	1	0	125	39	8	2	32	1	134	0	0	0	0	1	2	1	13	Wed	Jan	4	0	0	0	0	0	0	0
not available	51	1	12	1032.55	941.95	0	0	334	39	25	2	19	1	57	0	0	0	0	0	0	0	7	Fri	Jan	15	0	1	0	0	1	1	1
not available	14	0	16.49	1006.67	1033.92	1	0	237	39	35	2	18	8	9	0	0	0	0	2	1	0	12	Thu	Jan	16	0	0	0	0	0	0	0
not available	51	0	6.55	990.9	965.53	0	0	247	39	8	2	32	8	135	0	0	0	0	1	0	1	7	Tue	Jan	9	0	0	0	0	1	1	1
not available	66	0	19.46	1097.09	1109.14	0	0	198	39	9	7	20	26	50	0	0	0	0	0	1	0	8	Thu	Jan	15	0	0	0	0	0	0	0
not available	65	1	24.16	1045.96	1001.49	0	0	321	39	25	6	1	57	8	1	1	1	1	0	4	0	11	Sat	Jan	10	0	0	0	0	0	0	0
not available	52	0	15.56	925.72	962.76	0	0	533	37	30	15	18	10	9	0	0	1	1	1	0	0	9	Mon	Feb	15	0	0	0	0	0	0	0
not available	78	0	18.69	917.37	946.52	1	0	91	39	35	6	23	62	85	0	0	0	0	1	2	1	11	Mon	Feb	6	0	0	1	0	0	0	0
not available	63	0	14.37	934.15	883.7	0	0	114	39	26	2	17	61	94	0	0	0	0	2	4	1	6	Wed	Feb	18	0	0	0	0	1	1	1
not available	72	1	5.29	905.8	948.38	1	0	166	28	8	2	32	29	135	0	0	0	0	0	4	0	5	Thu	Feb	18	0	0	0	0	1	1	1
not available	60	1	38.52	914.78	967.24	0	0	191	39	26	2	17	29	35	0	0	0	0	0	3	0	22	Mon	Feb	20	0	1	0	0	0	0	0
not available	55	1	33.58	949.68	1042.47	1	0	276	39	26	2	27	29	111	0	0	0	0	2	5	0	15	Sun	Feb	0	0	0	0	0	0	0	0
not available	51	1	11.06	891.65	994.55	1	0	519	8	8	27	32	114	139	0	0	0	0	1	2	1	11	Tue	Mar	6	0	0	0	0	0	0	0
not available	90	0	13.06	1127.13	996.29	0	0	195	8	29	27	14	114	99	0	0	0	0	0	5	1	6	Sun	Mar	13	0	0	0	0	1	1	1
not available	10	1	16.83	992.67	1021.13	0	0	301	39	8	2	32	1	139	0	0	0	0	1	0	0	16	Sat	Mar	11	0	0	1	0	1	1	1
not available	54	1	21.45	1029.27	1009.33	0	0	35	39	26	2	17	1	94	0	0	0	0	1	0	0	11	Sat	Apr	2	0	0	0	0	0	0	0
not available	27	0	22.71	923.66	993.67	0	0	329	39	25	2	1	8	1	0	0	0	0	0	1	0	10	Mon	May	5	0	0	0	0	1	1	1
not available	20	1	16.92	970.38	1012.33	1	0	267	39	26	6	17	19	35	0	0	0	0	1	0	1	10	Mon	Apr	18	0	0	0	0	0	0	0
not available	69	0	13.83	884.43	980.65	1	0	21	39	25	2	19	73	57	0	0	0	0	2	2	0	12	Mon	May	6	0	0	0	0	1	1	1
not available	16	0	5.65	917.4	930.89	0	0	516	8	8	37	32	114	149	0	0	0	0	1	2	0	6	Tue	May	20	0	0	0	0	1	1	1
not available	3	0	7.48	964.18	1034.77	0	0	616	39	8	2	32	73	139	0	0	0	0	0	3	0	8	Mon	May	14	0	0	0	0	0	0	0
not available	73	1	11	875.86	952.72	0	0	216	8	26	27	17	114	94	0	0	0	0	1	0	0	9	Tue	May	6	0	0	0	0	1	1	1
not available	59	0	1.06	902.4	946.07	0	0	46	33	8	25	32	110	134	0	0	0	0	1	0	1	1	Fri	May	16	0	0	0	0	0	0	0
not available	59	0	6.4	988.75	925.22	0	0	513	31	37	7	5	49	37	0	0	0	0	2	0	0	0	Thu	Jun	12	0	0	0	0	0	0	0
not available	0	1	0.25	1039.74	957.35	0	0	320	39	40	1	2	40	49	0	0	0	0	2	0	0	0	Tue	Jun	3	0	0	0	0	1	1	1
not available	94	0	3.11	1012.85	1089.11	0	0	458	37	35	21	24	90	95	0	0	0	0	2	5	0	2	Fri	May	15	0	0	0	0	0	0	0
not available	90	1	8.97	929.64	901.38	0	0	52	39	30	14	13	42	18	0	0	0	0	0	2	0	1	Mon	May	18	0	0	0	0	0	0	0
not available	9	1	5.42	951.19	948.09	0	0	170	39	23	14	13	68	55	0	0	0	0	1	3	0	1	Mon	Feb	19	0	0	0	0	0	0	0
not available	72	1	10.1	984.12	1130.92	1	0	120	39	8	2	32	1	149	0	0	0	0	2	5	1	3	Wed	Jul	20	0	0	0	0	0	0	0
not available	17	1	5.18	968.11	1025.63	0	0	490	37	23	21	13	82	55	0	0	0	0	0	1	0	1	Fri	Aug	21	0	0	0	0	0	0	0
not available	14	1	1.85	1011.33	1067.53	0	0	284	37	30	21	24	90	95	0	0	0	0	1	0	0	1	Fri	Oct	22	0	0	0	0	0	0	0
not available	64	1	3.77	966.89	1032.26	0	0	263	37	30	21	24	90	95	0	0	0	0	0	0	0	2	Mon	Nov	20	0	0	0	0	0	0	0
not available	49	1	1.86	974.19	951.96	0	0	609	37	30	21	24	82	82	0	0	0	0	2	0	0	1	Mon	Jan	1	0	0	0	0	0	0	0
not available	62	1	1.99	1017.65	917.53	0	0	123	37	35	21	32	82	149	0	0	0	0	0	1	0	1	Fri	May	22	0	0	0	0	1	1	1
not available	81	0	2.05	1061.72	1021.13	0	0	575	37	30	21	24	82	82	0	1	1	1	1	0	0	1	Fri	Jul	3	0	0	0	0	1	1	1
not available	55	0	2.12	967.72	1071.96	0	0	570	37	30	21	24	90	95	0	0	0	0	0	0	0	1	Fri	Jul	2	0	0	0	0	0	0	0
not available	58	1	2.1	1002.68	980.94	0	0	609	37	35	21	24	90	95	0	0	0	0	0	2	0	1	Mon	Aug	19	0	0	0	0	0	0	0
not available	28	1	3.68	966.18	1028.21	0	0	338	39	35	2	24	1	95	1	1	1	1	2	0	0	1	Mon	Aug	19	0	0	0	0	0	0	0
not available	52	1	3.78	1055.87	1025.22	1	0	130	39	35	6	24	18	82	0	0	0	0	0	1	0	1	Wed	Jul	11	0	0	0	0	0	0	0
not available	50	1	4.46	1016.5	1011.01	1	0	11	37	35	21	24	82	82	0	1	1	1	2	0	0	1	Wed	Aug	6	0	0	0	0	0	0	0
not available	80	1	4.27	951.64	1000.98	1	0	599	37	30	21	24	82	82	0	0	0	0	2	0	0	1	Fri	Aug	4	0	0	0	0	0	0	0
not available	55	1	8.15	1109.03	1027.64	1	0	128	39	30	14	32	66	134	0	0	0	0	2	0	0	2	Fri	Oct	8	0	0	0	0	0	0	0
not available	27	1	2.2	1050.41	1106.13	0	0	226	37	30	21	24	82	82	0	0	0	0	2	0	0	1	Sat	Oct	0	0	0	0	0	0	0	0
not available	50	1	1.86	901.17	911.83	1	0	567	37	30	21	24	90	95	0	0	0	0	0	2	0	1	Fri	Nov	5	0	0	0	0	0	0	0
not available	15	1	2.27	1036.79	976.23	1	0	479	37	8	21	32	82	150	0	1	1	1	0	0	0	2	Mon	Nov	7	0	0	0	0	0	0	0
not available	58	1	3.42	869.98	907.14	0	0	503	37	30	21	24	82	82	0	1	1	1	1	0	0	1	Fri	Oct	16	0	0	0	0	0	0	0
not available	60	1	2.06	1026.72	990.01	0	0	451	37	30	21	24	90	95	0	0	0	0	1	2	0	1	Fri	Nov	16	0	0	0	0	0	0	0
not available	54	1	3.03	910.6	903.1	1	0	568	37	30	21	24	82	82	0	0	0	0	0	0	0	2	Mon	Nov	18	0	0	0	0	0	0	0
not available	42	1	3.11	1002.64	946.82	1	0	150	37	30	21	32	82	154	0	0	1	1	2	1	0	2	Fri	Nov	1	0	0	0	0	1	1	1
not available	51	1	2.16	935.13	941.22	0	0	53	37	30	21	24	82	82	0	0	0	0	0	0	0	1	Fri	Dec	20	0	0	0	0	1	1	1
not available	60	1	3.04	984.66	978.6	0	0	138	37	13	21	24	82	82	0	0	0	0	0	0	0	2	Fri	Dec	18	0	0	0	0	0	0	0
not available	65	1	2.22	969.3	895.96	0	0	449	37	35	21	24	90	95	0	0	0	0	0	0	0	1	Fri	Jan	9	0	0	0	0	0	0	0
not available	63	1	2.03	829.3	901.3	0	0	68	37	35	21	24	90	95	0	0	0	0	2	3	0	1	Mon	Jan	18	0	0	0	0	0	0	0
not available	34	1	2.15	993.98	1014.88	0	0	44	37	30	21	24	82	82	0	0	0	0	1	0	0	1	Mon	Jan	20	0	0	0	0	1	1	1
not available	62	1	2.3	875.99	959.35	0	0	391	37	30	21	24	82	82	0	0	0	1	1	0	0	1	Fri	Feb	4	0	0	0	0	0	0	0
not available	57	1	3.1	1008.07	991.31	1	0	274	23	30	14	13	68	55	1	1	1	1	1	5	0	1	Fri	Apr	4	0	0	0	0	0	0	0
not available	70	0	0.24	940.52	983.5	0	0	607	37	36	8	8	23	28	0	0	0	0	1	0	0	0	Fri	Jun	21	0	0	0	0	1	1	1
not available	38	1	0.52	1101.75	1023.58	0	0	165	37	41	8	1	23	14	0	0	0	0	1	3	0	0	Mon	May	4	0	0	0	0	0	0	0
not available	92	1	0.13	1018.84	1021.11	0	0	336	37	36	8	8	23	28	0	0	0	0	1	0	0	0	Mon	Jun	6	0	0	0	0	0	0	0
not available	5	0	0.16	1050.45	1030.98	0	0	368	37	36	8	8	23	28	0	0	0	0	0	0	0	0	Wed	Jun	15	0	0	0	0	1	1	1
not available	57	0	0.31	925.84	924.8	0	0	611	37	36	8	8	23	28	0	0	0	0	1	2	0	0	Wed	Jul	15	0	0	0	0	0	0	0
not available	45	1	0.21	889.4	880.2	0	0	308	37	36	8	8	50	51	0	0	0	0	1	0	0	0	Mon	Jul	1	0	0	0	0	0	0	0
not available	50	1	0.21	1035.52	1020.11	0	0	268	37	36	8	8	36	40	0	0	0	0	2	0	0	0	Fri	Jul	11	0	0	0	0	0	0	0
not available	35	0	0.17	932.38	1006.85	0	0	155	37	36	8	8	23	28	0	0	0	0	1	0	0	0	Wed	Jul	5	0	0	0	0	1	1	1
not available	65	1	0.13	1035.67	1009.39	0	0	248	37	36	8	8	23	28	0	0	0	0	0	0	0	0	Wed	Jul	21	0	0	0	0	0	0	0
not available	85	0	0.3	955.39	971.79	0	0	404	37	36	8	8	50	51	0	0	0	0	0	1	0	0	Mon	Jul	18	0	0	0	0	0	0	0
not available	58	1	0.23	1024.39	1139.68	0	0	563	37	36	8	8	23	28	0	0	0	0	1	1	0	0	Wed	Jul	19	0	0	0	0	0	0	0
not available	64	0	0.16	979.59	1003.87	0	0	251	37	36	8	8	23	28	0	0	0	0	0	0	0	0	Mon	Jul	7	0	0	0	0	0	0	0
not available	85	0	0.12	981.72	953.52	0	0	601	37	36	8	8	23	28	0	0	0	0	2	0	0	0	Wed	Aug	0	0	0	0	0	0	0	0
not available	64	1	0.19	1035.1	986.14	0	0	7	37	36	8	8	23	28	0	0	0	0	0	0	0	0	Mon	Aug	9	0	0	0	0	0	0	0
not available	72	0	0.26	1030.71	1022.25	0	0	151	37	36	8	8	23	28	0	0	0	0	2	1	0	0	Mon	Aug	6	0	0	0	0	0	0	0
not available	51	0	0.2	970.47	1065.36	0	0	610	37	36	8	8	23	28	0	0	0	0	0	1	0	0	Wed	Sep	1	0	0	0	0	0	0	0
not available	90	0	0.21	958.5	994.08	0	0	382	37	36	8	8	23	28	0	0	0	0	2	0	0	0	Mon	Sep	12	0	0	0	0	0	0	0
not available	65	1	0.18	980.08	963.37	0	0	251	37	36	8	8	23	28	0	0	0	0	1	1	0	0	Wed	Sep	2	0	0	0	0	0	0	0
not available	70	0	0.17	1082.01	1018.12	0	0	454	37	36	8	8	23	28	0	0	0	0	1	0	0	0	Wed	Sep	14	0	0	0	0	0	0	0
not available	0	0	0.16	895.9	979.84	0	0	584	37	36	8	8	23	28	0	0	0	0	1	0	0	0	Mon	Sep	9	0	0	0	0	0	0	0
not available	72	0	0.19	949.23	988.52	0	0	433	37	36	8	8	50	51	0	0	0	0	1	0	0	0	Mon	Sep	3	0	0	0	0	0	0	0
not available	53	0	0.1	949.01	1054.6	0	0	512	37	36	8	8	50	51	0	0	0	0	2	0	0	0	Wed	Oct	18	0	0	0	0	0	0	0
not available	65	0	0.21	1030.69	997.35	0	0	9	37	36	8	8	23	28	0	0	0	0	1	0	0	0	Wed	Oct	20	0	0	0	0	0	0	0
not available	41	0	0.26	962.52	1040.07	0	0	4	37	36	8	8	23	28	0	0	0	0	2	0	0	0	Mon	Oct	18	0	0	0	0	1	1	1
not available	51	1	0.11	952.78	978.08	0	0	174	37	36	8	8	23	28	0	0	0	0	2	0	0	0	Mon	Oct	20	0	0	0	0	1	1	1
not available	86	0	0.25	882.25	931.03	0	0	202	37	36	8	8	23	28	0	0	0	0	1	0	0	0	Wed	Oct	0	0	0	0	0	1	1	1
not available	13	0	0.22	1057.88	999.93	0	0	80	37	36	8	8	23	28	0	0	0	0	2	0	0	0	Wed	Nov	0	0	0	0	0	0	0	0
not available	20	1	0.14	1030.72	978.93	0	0	521	37	36	8	8	23	28	0	0	0	0	0	0	0	0	Mon	Nov	11	0	0	0	0	0	0	0
not available	82	0	0.18	926.25	979.03	1	0	52	37	36	8	8	23	28	0	0	0	0	0	0	0	0	Mon	Nov	18	0	0	0	0	0	0	0
not available	6	0	0.16	944.44	968.18	0	0	4	37	36	8	8	23	28	0	0	0	0	0	1	0	0	Mon	Nov	19	0	0	0	0	1	1	1
not available	76	0	0.15	859.57	946.64	0	0	428	37	36	8	8	23	28	0	0	0	0	1	0	0	0	Mon	Dec	1	0	0	0	0	1	1	1
not available	60	0	0.18	990.41	1005.47	0	0	379	37	36	8	8	23	28	0	0	0	0	1	0	0	0	Mon	Jan	5	0	0	0	0	1	1	1
not available	56	0	1.36	1120.13	1050.78	0	0	228	37	31	8	8	50	51	0	0	0	0	1	2	0	0	Mon	Feb	6	0	0	0	0	0	0	0
not available	57	1	0.27	947.87	1019.66	0	0	63	37	36	8	8	50	51	0	0	0	0	1	2	0	0	Fri	Feb	18	0	0	0	0	1	1	1
not available	90	1	30.27	814.14	860.54	0	0	275	35	23	2	13	8	18	0	0	0	0	0	0	0	0	Fri	Mar	7	0	0	0	0	0	0	0
not available	49	1	36.27	947.66	916.88	1	0	321	39	25	2	16	8	26	0	0	0	0	2	0	0	0	Thu	May	9	0	0	0	0	0	0	0
not available	82	1	66.56	867.06	860.55	1	0	226	39	23	14	13	68	55	0	0	0	0	2	2	1	10	Tue	Sep	20	0	0	1	0	0	0	0
not available	52	0	2.82	1043.94	942.34	1	0	341	39	23	14	13	66	18	0	0	0	0	2	0	0	0	Wed	Feb	19	0	0	0	0	0	0	0
not available	69	0	0.86	996.12	1040.7	0	0	430	37	31	8	8	23	28	0	0	0	0	2	0	0	0	Wed	Feb	2	0	0	0	0	1	1	1
not available	73	1	0.32	935.62	1093.47	0	0	470	37	36	8	8	50	51	0	0	0	0	1	0	0	0	Wed	Mar	19	0	0	0	0	1	1	1
not available	52	0	0.33	1037.36	1052.26	0	0	404	37	36	8	8	50	51	0	0	0	0	2	0	0	0	Fri	Apr	1	0	0	0	0	0	0	0
not available	56	1	0.91	950.69	1012.66	0	0	401	37	35	8	8	25	27	0	0	0	0	2	1	0	0	Fri	Jun	18	0	0	0	0	1	1	1
not available	65	1	0.14	1057.88	1027.59	0	0	96	37	36	8	8	50	51	0	1	1	1	1	0	0	0	Tue	Jul	10	0	0	0	0	0	0	0
not available	69	1	0.27	1002.74	1033.7	0	0	529	37	36	8	8	23	28	0	0	0	0	1	0	0	0	Wed	Jul	6	0	0	0	0	0	0	0
not available	1	1	0.18	906.9	959.96	0	0	316	37	36	8	8	50	51	0	0	0	0	0	0	0	0	Wed	Aug	4	0	0	0	0	0	0	0
not available	27	0	2.89	1053.84	1040.25	0	0	370	39	25	2	29	1	26	0	0	0	0	2	6	0	0	Fri	Sep	3	0	0	0	0	1	1	1
not available	22	0	4.21	1000.31	1022.15	0	0	230	19	25	34	29	109	26	1	1	1	1	0	7	0	0	Mon	Sep	6	0	0	0	0	1	1	1
not available	2	1	3.25	913.87	937.21	0	0	465	35	23	12	13	91	18	0	0	0	0	0	6	0	0	Thu	Sep	18	0	0	0	0	0	0	0
not available	17	1	3.7	896.76	947.37	0	0	120	39	31	6	6	18	20	0	0	0	0	1	1	0	0	Tue	May	22	0	0	0	0	1	1	1
not available	50	0	1.71	913.06	1005.73	0	0	181	39	31	8	8	47	47	0	0	0	0	2	0	0	0	Fri	Jul	22	0	0	0	0	1	1	1
not available	59	1	5.38	988.92	974.4	0	0	468	39	29	2	11	51	73	0	0	0	0	2	7	1	0	Sat	Jul	9	0	0	0	0	0	0	0
not available	5	1	5.13	991.6	1013.27	0	0	563	35	35	8	8	25	27	0	0	0	0	2	0	0	0	Sat	Aug	1	0	0	0	0	1	1	1
not available	56	1	1.98	917.03	1031.71	0	0	73	39	29	12	33	104	92	0	1	1	1	0	7	0	0	Fri	Oct	12	0	0	0	0	0	0	0
not available	58	1	10.89	986.24	1009.47	0	0	294	39	26	2	17	8	35	0	0	0	0	0	7	0	0	Tue	Nov	21	0	0	0	0	1	1	1
not available	51	1	0.87	928.31	926.04	0	0	375	39	31	8	8	25	27	0	0	0	0	1	1	0	0	Sun	Mar	10	0	0	0	0	0	0	0
not available	42	1	0.38	988.09	1118.64	0	0	30	37	36	8	8	23	28	0	0	0	0	2	2	0	0	Sat	Apr	3	0	0	0	0	1	1	1
not available	1	1	0.35	1029.43	939.77	0	0	551	33	36	8	8	50	51	1	1	1	1	0	1	0	0	Fri	Apr	20	0	0	0	0	1	1	1
not available	15	1	0.32	1019.49	982.21	0	0	311	37	36	8	8	23	28	0	0	0	0	0	0	0	0	Thu	Jun	18	0	0	0	0	0	0	0
not available	35	1	0.44	897.37	944.58	0	0	375	37	36	8	8	50	51	0	0	0	0	2	0	0	0	Thu	Jul	20	0	0	0	0	0	0	0
not available	34	0	2.17	903.91	958.42	0	0	423	39	32	8	8	36	28	0	0	0	0	0	0	0	0	Mon	Jul	19	0	0	0	0	1	1	1
not available	39	1	0.29	916.43	957.11	0	0	29	37	36	8	8	23	28	1	1	1	1	1	0	0	0	Mon	Jul	1	0	0	0	0	0	0	0
not available	32	0	0.4	924.07	1026.35	0	0	386	37	36	8	8	25	27	0	1	1	1	1	2	0	0	Thu	Jul	21	0	0	0	0	0	0	0
not available	79	1	1.04	1019.72	1023.38	0	0	417	33	32	8	8	47	47	0	0	0	0	1	0	0	0	Thu	Jul	10	0	0	0	0	0	0	0
not available	13	0	0.38	969.13	961.94	0	0	477	37	36	8	8	47	47	0	0	0	0	2	0	0	0	Thu	Jul	7	0	0	0	0	0	0	0
not available	81	1	0.33	1041.1	984.64	0	0	591	37	36	8	8	23	28	0	0	0	0	2	2	0	0	Wed	Jul	21	0	0	0	0	0	0	0
not available	29	0	0.93	948.26	974.6	0	0	19	37	35	8	8	25	27	0	0	0	0	1	1	0	0	Mon	Aug	10	0	0	0	0	1	1	1
not available	65	0	0.85	966.21	1008.77	0	0	395	33	32	8	8	23	28	0	0	0	0	0	0	0	0	Wed	Aug	5	0	0	0	0	1	1	1
not available	45	0	1.51	1006.22	999.42	0	0	367	39	31	8	8	23	28	0	0	0	0	1	1	0	0	Mon	Aug	17	0	0	0	0	1	1	1
not available	23	0	0.26	1050.19	1026.12	1	0	516	37	36	8	8	25	27	0	0	0	0	1	0	0	0	Mon	Sep	15	0	0	0	0	0	0	0
not available	24	1	2.98	1002.89	1056.18	1	0	30	39	38	6	6	10	9	0	0	0	0	0	0	0	0	Thu	Sep	12	0	0	0	0	0	0	0
not available	17	1	0.21	1016.92	1033.73	0	0	239	37	36	8	8	36	40	0	0	0	0	2	0	0	0	Sat	Sep	7	0	0	0	0	1	1	1
not available	53	1	2.84	1014.2	1027.1	0	0	301	35	30	6	6	14	13	0	0	0	0	0	1	0	0	Mon	Oct	7	0	0	0	0	0	0	0
not available	59	1	0.16	970.3	1024.97	0	0	380	33	36	8	8	47	47	0	0	0	0	1	0	0	0	Fri	Oct	13	0	0	0	0	0	0	0
not available	77	1	1.02	916.54	984.56	0	0	371	33	31	8	8	50	47	0	0	0	0	2	0	0	0	Mon	Oct	7	0	0	0	0	0	0	0
not available	64	1	0.94	1000.12	950.6	0	0	230	35	31	8	8	47	47	0	0	0	0	0	1	0	0	Mon	Oct	3	0	0	0	0	1	1	1
not available	19	1	0.37	1011.84	1026.38	1	0	79	37	36	8	8	47	47	0	0	0	0	2	0	0	0	Sat	Oct	17	0	0	0	0	0	0	0
not available	5	1	1.11	1039.71	955.36	0	0	535	33	31	8	8	23	28	1	1	1	1	0	1	0	0	Fri	Oct	21	0	0	0	0	1	1	1
not available	2	0	1.06	869.86	1012.45	0	0	425	37	31	8	8	23	28	0	0	0	0	0	0	0	0	Mon	Nov	19	0	0	0	0	1	1	1
not available	58	1	1.27	1061.12	974.93	0	0	362	33	32	8	8	36	51	1	1	1	1	2	0	0	0	Tue	Nov	9	0	0	0	0	0	0	0
not available	52	1	10.76	961.7	1049.56	0	0	322	39	30	2	6	29	20	0	0	0	0	2	0	0	2	Mon	Feb	21	0	0	0	0	0	0	0
not available	90	0	19.62	1015.73	981.16	1	0	549	35	23	37	13	181	18	0	0	0	0	1	3	0	4	Wed	Mar	17	0	0	0	0	0	0	0
not available	78	0	7.08	882.63	873.06	0	0	229	39	29	2	16	1	57	0	0	0	0	1	6	0	4	Fri	Mar	16	0	0	0	0	0	0	0
not available	76	1	7	899.71	940.21	1	0	317	39	8	14	32	68	135	0	0	0	0	1	2	1	4	Mon	Apr	22	0	0	0	0	0	0	0
not available	0	1	1.49	913.14	955.63	0	0	317	39	8	2	32	1	135	0	0	0	0	2	0	0	1	Mon	Jun	6	0	0	0	0	0	0	0
not available	31	1	1.73	959.82	971.43	1	0	497	39	8	14	32	142	154	0	0	0	0	0	0	0	2	Thu	Jul	15	0	0	0	0	0	0	0
not available	27	1	15.57	911.08	1069.52	0	0	327	39	23	2	13	1	55	0	0	0	0	1	3	0	3	Tue	Jul	0	0	0	0	0	1	1	1
not available	30	0	17.42	1009.51	959.91	1	0	553	39	26	2	27	8	111	0	0	0	0	1	0	0	9	Sun	Sep	14	0	0	0	0	1	1	1
not available	84	0	1.37	940.91	874.96	0	0	153	39	8	2	32	1	158	0	0	0	0	0	0	0	1	Sun	Oct	21	0	0	0	0	0	0	0
not available	86	0	1.53	1001.09	1043.65	0	0	398	39	8	2	32	1	150	0	0	0	0	0	3	0	1	Sun	Jan	21	0	0	0	0	0	0	0
not available	46	1	6.05	1071.8	979.84	0	0	42	39	23	2	20	1	63	0	0	0	0	1	2	0	3	Mon	May	2	0	0	0	0	0	0	0
not available	70	1	4.86	983.85	978.05	1	0	318	39	25	2	19	1	41	0	0	0	0	2	1	1	0	Thu	May	15	0	0	0	0	1	1	1
not available	83	1	8.37	974.72	1065.78	0	0	408	39	26	2	11	1	104	0	0	0	0	0	7	0	0	Fri	Nov	11	0	0	0	0	0	0	0
not available	1	1	0.48	1013.39	1057.36	0	0	253	35	29	12	11	143	142	0	0	0	0	2	3	1	0	Tue	Nov	9	0	0	0	0	0	0	0
not available	3	1	0.72	1002.67	990.24	0	0	137	35	29	12	11	143	142	1	1	1	1	2	5	0	0	Tue	Nov	21	0	0	0	0	0	0	0
not available	48	1	1.63	1000.36	984.83	0	0	237	39	29	12	11	100	101	0	0	0	0	0	4	1	0	Thu	Aug	1	0	0	0	0	0	0	0
not available	34	1	2.14	987.91	964.83	0	0	58	35	29	12	11	98	104	0	0	0	0	0	3	1	0	Fri	Nov	21	0	0	0	0	0	0	0
not available	53	1	1.38	1048.25	1060.95	0	0	373	39	29	12	11	98	104	0	1	1	1	0	6	0	0	Mon	Jan	0	0	0	0	0	0	0	0
not available	11	0	1.89	1098.4	1054.94	1	0	1	39	23	2	13	29	18	0	0	0	0	1	5	0	0	Sun	Jan	11	0	0	0	0	0	0	0
not available	83	1	28.37	1021.85	1006.49	0	0	200	23	23	16	20	66	50	1	1	1	1	2	0	1	0	Sun	Jan	18	0	0	0	0	0	0	0
not available	84	0	0.85	1011.05	1054.77	1	0	597	39	31	8	8	36	40	0	0	0	0	2	0	1	0	Tue	Feb	3	0	0	0	0	0	0	0
not available	73	1	4.3	976.26	1042.03	0	0	247	39	29	2	16	1	57	0	0	0	0	1	0	0	0	Thu	Feb	16	0	0	0	0	0	0	0
not available	21	1	0.76	956.67	936.98	0	0	270	35	31	8	8	25	27	0	0	0	0	1	0	0	0	Thu	Mar	9	0	0	0	0	0	0	0
not available	78	0	0.25	988.73	992.48	0	0	271	31	15	30	35	119	121	0	0	0	0	1	0	0	0	Tue	Apr	8	0	0	0	0	0	0	0
not available	14	1	0.82	1007.25	1042.22	0	0	71	39	31	8	8	23	28	0	0	0	0	0	1	0	0	Fri	Nov	6	0	0	0	0	0	0	0
not available	32	0	0.29	992.26	1034.37	0	0	586	39	40	1	2	59	67	0	0	0	0	1	0	0	0	Tue	Dec	7	0	0	0	0	0	0	0
not available	58	1	6.21	1008.62	1030.16	1	0	474	35	9	16	20	66	50	0	0	0	0	2	2	0	0	Tue	Jan	11	0	0	0	0	0	0	0
not available	61	0	36.57	976.72	950.72	1	0	484	17	9	16	20	66	50	1	1	1	1	1	0	0	0	Fri	Feb	2	0	0	0	0	0	0	0
not available	55	0	7.71	1029.25	999.29	0	0	231	17	9	16	20	66	50	1	1	1	1	0	0	0	0	Tue	Apr	19	0	0	0	0	0	0	0
not available	24	1	4.84	1028.52	1015.66	1	0	507	35	9	16	20	66	50	0	1	1	1	0	4	0	0	Wed	Apr	21	0	0	0	0	0	0	0
not available	16	1	14.73	1081.46	1059.73	1	0	225	19	25	34	29	109	26	1	1	1	1	2	0	1	0	Wed	Sep	12	0	0	0	0	0	0	0
not available	1	1	12.6	1019.78	971.98	0	2	195	21	23	28	20	114	50	1	1	1	1	0	1	0	0	Tue	May	8	1	0	0	0	0	0	0
not available	65	0	6.07	979.32	982.21	1	0	403	23	23	16	20	66	50	1	1	1	1	1	3	0	0	Tue	Jun	2	0	0	0	0	0	0	0
not available	37	1	9.18	972.59	980.7	0	0	281	39	9	2	20	1	50	0	0	0	0	0	0	0	0	Wed	Jun	1	0	0	0	0	1	1	1
not available	43	1	17.04	1020.62	1005.43	0	0	16	6	4	1	12	94	100	0	0	0	0	1	1	0	0	Fri	Jun	18	0	0	0	0	1	1	1
not available	81	1	7.38	953.29	981.58	0	0	604	17	9	16	20	66	50	1	1	1	1	1	0	0	0	Fri	Jun	22	1	0	0	0	0	0	0
not available	57	1	5.74	999.36	994.18	1	0	304	39	29	2	28	1	60	0	0	0	0	0	1	0	0	Mon	Jun	13	0	0	0	0	0	0	0
not available	48	0	3.81	1022.45	939.28	1	0	512	39	29	2	16	1	57	0	0	0	0	0	1	0	0	Sun	Jun	8	0	0	0	0	0	0	0
not available	69	0	8.15	978.11	910.11	1	0	429	21	9	28	20	114	50	1	1	1	1	0	0	0	0	Fri	Jun	20	0	0	0	0	0	0	0
not available	48	0	7.99	998.78	1029.03	0	0	517	17	9	16	20	66	50	1	1	1	1	1	1	0	0	Tue	Jun	10	0	0	0	0	0	0	0
not available	25	1	23.34	1085.02	991.61	0	0	304	23	23	14	13	42	18	1	1	1	1	1	2	1	0	Mon	Jun	12	0	0	0	0	0	0	0
not available	72	1	8.27	975.24	1047.08	1	0	335	17	9	16	20	66	50	1	1	1	1	1	1	0	0	Sat	Jun	11	0	0	0	0	0	0	0
not available	37	1	1.15	1029.88	1052.72	1	0	26	17	9	16	20	66	50	1	1	1	1	2	0	0	0	Mon	Jul	1	0	0	0	0	0	0	0
not available	16	1	4.61	1059.24	1004.51	1	0	175	23	23	16	20	66	50	1	1	1	1	2	1	0	0	Tue	Jul	3	0	0	0	0	0	0	0
not available	85	1	0.4	1065.69	1036.89	1	0	589	39	29	2	28	1	60	1	1	1	1	2	0	0	0	Thu	Jul	21	0	0	0	0	0	0	0
not available	15	1	4.57	954.42	938.33	0	0	223	23	23	16	20	66	50	1	1	1	1	2	5	0	0	Sun	Jul	10	0	0	0	0	1	1	1
not available	62	1	33.05	1070.63	962.46	1	0	270	21	9	31	20	73	50	1	1	1	1	2	0	0	0	Thu	Jul	19	0	0	0	0	0	0	0
not available	61	0	1.2	1044.15	907.99	1	0	564	39	9	2	20	1	50	0	0	0	0	1	1	0	0	Fri	Jul	12	0	0	0	0	0	0	0
not available	45	0	0.25	1007.24	931.27	1	0	329	17	9	16	20	66	50	1	1	1	1	0	0	0	0	Wed	Jul	0	0	0	0	0	0	0	0
not available	64	1	8.22	955.04	1029.78	0	0	276	17	9	16	20	66	50	1	1	1	1	2	0	1	0	Thu	Jul	6	0	0	0	0	1	1	1
not available	73	0	1.15	973.52	1008.55	1	0	112	39	34	2	7	1	2	0	0	0	0	1	0	0	0	Mon	Jul	18	0	0	0	0	0	0	0
not available	69	0	20.25	971.82	1018.03	0	0	615	21	29	31	28	73	60	1	1	1	1	0	3	0	0	Mon	Jul	4	0	0	0	0	0	0	0
not available	70	1	17.04	975.28	1011.44	0	0	280	17	9	16	20	66	50	1	1	1	1	0	3	0	0	Thu	Jul	2	0	0	0	0	0	0	0
not available	89	0	4.56	991.58	903.82	0	2	606	39	9	1	20	93	50	0	0	0	0	1	0	0	0	Mon	Jul	16	0	0	0	0	0	0	0
not available	94	0	22.46	963.57	968.44	0	2	451	17	9	16	20	66	50	1	1	1	1	0	0	0	0	Wed	Jul	6	0	0	0	0	0	0	0
not available	79	1	0.49	1012.62	1044.94	1	0	79	39	25	2	19	1	41	0	0	0	1	2	0	0	0	Mon	Jul	2	0	0	0	0	0	0	0
not available	92	0	0.56	929.5	951.73	0	0	86	39	27	1	2	22	29	0	0	0	0	2	1	0	0	Fri	Jul	9	0	0	0	0	0	0	0
not available	48	0	2.09	1031.51	1040.28	1	0	326	39	23	2	13	1	18	0	0	0	0	2	5	0	0	Thu	Jul	12	0	0	0	0	0	0	0
not available	83	0	0.52	940.11	980.51	1	0	257	39	27	2	7	1	2	0	0	0	0	2	0	1	0	Wed	Jul	9	0	0	0	0	0	0	0
not available	4	0	2.23	963.52	989.86	1	0	514	35	23	16	20	66	50	0	0	0	0	2	0	0	0	Mon	Aug	14	0	0	0	0	0	0	0
not available	3	0	4.67	1038.83	993.91	0	0	80	23	23	16	20	66	50	1	1	1	1	1	2	0	0	Tue	Aug	4	0	0	0	0	0	0	0
not available	62	1	9.44	894.86	965.27	1	0	455	35	9	16	20	66	50	1	1	1	1	2	2	0	0	Thu	Aug	5	0	0	0	0	0	0	0
not available	50	1	8.07	973.27	925.96	1	0	613	17	9	16	20	66	50	1	1	1	1	1	1	0	0	Fri	Aug	20	0	0	0	0	0	0	0
not available	85	1	0.44	913.06	988.23	0	0	332	39	34	2	7	1	2	0	0	0	0	0	1	1	0	Mon	Aug	20	0	0	0	0	0	0	0
not available	5	0	6.77	958.72	1010.65	0	0	118	39	29	2	16	1	57	0	0	0	0	2	0	0	0	Mon	Aug	4	0	0	0	0	0	0	0
not available	48	0	2.4	922.46	895	0	0	177	39	9	2	20	1	50	0	0	0	0	2	2	0	0	Mon	Aug	16	0	0	0	0	1	1	1
not available	16	0	5.28	935.49	905.84	0	0	605	17	9	16	20	66	50	1	1	1	1	0	0	0	0	Mon	Aug	8	0	0	0	0	1	1	1
not available	70	0	0.51	1076.83	1123.52	0	0	201	39	40	1	2	44	52	0	0	0	0	1	0	1	0	Thu	Jul	2	0	0	0	0	0	0	0
not available	63	1	1.27	930.22	1042.17	1	0	90	39	23	14	13	68	55	0	0	0	0	1	1	0	0	Wed	Jul	14	0	0	0	0	0	0	0
not available	90	1	6.72	956.84	964.31	0	0	310	35	16	11	12	130	131	0	0	0	0	2	0	0	0	Wed	Jul	12	0	0	0	0	0	0	0
not available	0	0	18.98	949.35	1001.77	1	0	532	39	25	2	19	1	41	0	0	0	0	2	0	1	0	Mon	Aug	17	0	0	0	0	0	0	0
not available	48	0	5.51	968.63	960.93	0	0	296	17	9	16	20	66	50	1	1	1	1	0	1	0	0	Fri	Jul	16	0	0	0	0	0	0	0
not available	85	0	21.4	1005.67	1046.34	0	0	22	21	29	13	16	46	57	1	1	1	1	0	3	1	0	Fri	Aug	13	0	0	0	0	0	0	0
not available	12	1	30.67	948.62	1063.03	1	0	508	39	9	2	20	1	50	0	0	0	0	0	1	0	0	Tue	Sep	20	0	0	0	0	0	0	0
not available	27	1	3.42	925.36	1021.91	0	0	343	39	9	2	20	1	50	0	0	0	0	0	1	0	0	Wed	Aug	15	0	0	0	0	0	0	0
not available	2	1	2.39	1054.14	1045.46	1	0	503	39	9	2	20	1	50	0	0	0	0	1	0	0	0	Sun	Aug	10	0	0	0	0	0	0	0
not available	1	1	12.82	1064.16	1053.29	1	0	474	17	9	16	20	66	50	1	1	1	1	2	3	1	0	Mon	Aug	4	1	0	0	0	0	0	0
not available	5	0	3.65	898.63	986.71	1	0	232	35	9	28	20	114	50	0	0	0	0	2	2	0	0	Thu	Aug	3	0	0	0	0	0	0	0
not available	57	0	4.45	946.34	990.36	1	0	82	17	23	16	20	66	50	1	1	1	1	2	0	0	0	Thu	Aug	14	0	0	0	0	0	0	0
not available	25	1	25.56	987.23	945.21	0	0	311	39	12	11	12	86	86	0	0	0	0	1	0	0	0	Mon	Aug	13	0	0	0	0	0	0	0
not available	48	1	5.65	861.29	870.33	1	0	243	39	9	2	20	1	50	0	0	0	0	1	1	0	0	Thu	Aug	12	0	0	0	0	0	0	0
not available	3	0	0.69	1063.98	935.86	0	2	89	39	34	2	7	1	2	0	0	0	0	1	1	1	0	Wed	Aug	14	0	0	0	0	0	0	0
not available	65	1	0.7	1127.66	1082.54	0	0	223	39	4	11	12	86	86	0	0	0	0	2	0	1	0	Sun	Aug	13	0	0	0	0	0	0	0
not available	54	1	1.76	943.52	997.98	0	0	348	39	9	2	20	1	50	0	0	1	1	0	4	0	0	Tue	Aug	21	0	0	0	0	0	0	0
not available	94	1	13.31	940.85	939.92	0	0	78	17	9	16	20	66	50	1	1	1	1	0	5	0	0	Wed	Aug	4	0	0	0	0	0	0	0
not available	71	1	24.81	958.24	1007.18	0	0	612	23	23	16	20	66	50	1	1	1	1	2	0	0	0	Fri	Sep	7	1	0	0	0	0	0	0
not available	53	0	14.33	1087.83	999.45	1	0	88	39	9	2	20	1	50	0	0	0	0	1	0	0	0	Thu	Aug	11	0	0	0	0	0	0	0
not available	66	1	21.04	903.68	936.87	1	0	327	17	9	16	20	66	50	1	1	1	1	2	3	0	0	Wed	Sep	17	1	0	0	0	0	0	0
not available	56	1	3.5	952.3	1004.83	1	0	509	39	9	2	20	1	50	0	0	0	0	2	0	0	0	Tue	Sep	12	0	0	0	0	0	0	0
not available	74	1	11.07	920.04	1020.18	1	0	293	17	9	16	20	66	50	1	1	1	1	2	1	0	0	Sun	Sep	7	0	0	0	0	0	0	0
not available	51	0	5.7	1000.56	1017.82	0	0	316	39	9	2	20	1	50	0	0	0	0	2	2	0	0	Thu	Sep	6	0	0	0	0	0	0	0
not available	51	0	3.86	1083.52	976.08	0	0	356	39	9	27	20	147	50	0	0	0	0	0	1	0	0	Fri	Sep	8	0	0	0	0	0	0	0
not available	83	0	6.33	940.23	981.55	0	0	181	39	25	2	29	1	26	0	0	0	0	2	0	0	0	Sun	Sep	11	0	0	0	0	0	0	0
not available	52	0	12.16	990.6	1046.49	1	0	585	17	23	16	20	66	50	1	1	1	1	1	1	1	0	Tue	Sep	3	0	0	0	0	0	0	0
not available	78	1	24.55	1034.92	967.94	1	0	357	17	9	16	20	66	50	1	1	1	1	2	0	1	0	Thu	Sep	8	0	0	0	0	0	0	0
not available	40	1	3.16	1036.33	1057.96	1	0	129	39	9	2	20	1	50	0	0	0	0	2	0	0	0	Thu	Sep	18	0	0	0	0	0	0	0
not available	54	0	5.53	1069.49	1048.06	1	0	566	39	9	2	20	1	50	0	0	0	0	0	0	0	0	Fri	Sep	18	1	0	0	0	0	0	0
not available	68	0	12.08	1058.36	1022.18	1	0	107	17	9	16	20	66	50	1	1	1	1	1	0	1	0	Fri	Sep	13	1	0	0	0	0	0	0
not available	82	0	0.33	1095.02	1037.34	0	0	613	17	9	16	20	66	50	1	1	1	1	1	0	0	0	Thu	Sep	6	0	0	0	0	0	0	0
not available	89	1	18.89	879.65	920.47	0	0	232	39	10	11	12	84	91	0	0	0	0	0	0	0	0	Thu	Sep	18	0	0	0	0	0	0	0
not available	4	1	8.45	1003.29	947.9	0	0	291	23	23	16	20	66	50	1	1	1	1	0	0	0	0	Sat	Sep	22	0	0	0	0	0	0	0
not available	81	0	8.52	1026.35	1052.42	1	0	267	39	23	2	13	1	18	0	0	0	0	1	3	0	0	Tue	Sep	10	0	0	0	0	0	0	0
not available	58	0	4.06	1021.91	1009.04	1	0	591	23	23	14	13	42	18	1	1	1	1	1	5	1	0	Wed	Sep	21	0	0	0	0	0	0	0
not available	8	1	10.26	1060.89	977.92	0	2	319	39	25	2	19	1	41	0	0	0	0	2	0	0	0	Thu	Oct	21	0	0	0	0	0	0	0
not available	49	1	0.27	965.49	1003.99	0	2	473	39	40	1	2	43	53	0	0	0	0	0	0	0	0	Fri	Oct	4	0	0	0	0	0	0	0
not available	13	1	2.55	988.5	997.26	0	0	333	17	9	16	20	66	50	1	1	1	1	0	1	0	0	Sat	Oct	10	0	0	0	0	0	0	0
not available	67	1	0.35	1114.62	1078.5	0	0	89	15	26	16	20	66	50	1	1	1	1	1	5	0	0	Tue	Oct	8	0	0	0	0	0	0	0
not available	69	0	16.44	958.96	1037.65	0	0	254	39	25	2	29	1	26	0	0	0	0	2	0	0	0	Tue	Oct	0	0	0	0	0	0	0	0
not available	1	0	2.95	980.48	964.86	1	0	333	17	9	16	20	66	50	1	1	1	1	2	1	0	0	Tue	Oct	22	0	0	0	0	0	0	0
not available	24	1	1.41	959.13	949.03	1	0	380	39	9	2	20	1	50	0	0	0	1	2	2	0	0	Fri	Oct	12	0	0	0	0	0	0	0
not available	82	1	69.2	935.11	931.78	1	0	272	17	9	16	20	66	50	1	1	1	1	1	2	1	0	Wed	Oct	15	0	0	0	0	0	0	0
not available	79	0	0.59	979.06	974.17	0	0	14	39	40	1	2	24	30	0	0	0	0	0	0	0	0	Fri	Oct	18	0	0	0	0	0	0	0
not available	70	0	3.78	937.26	953.95	0	0	553	39	9	16	20	151	50	0	0	0	1	0	0	0	0	Mon	Oct	4	0	0	0	0	0	0	0
not available	84	0	6.16	1099.18	964.93	0	0	387	17	9	16	20	66	50	1	1	1	1	2	0	0	0	Fri	Oct	9	0	0	0	0	0	0	0
not available	3	0	1.07	956.06	1031.51	1	0	523	39	29	2	28	1	107	0	0	0	0	2	1	1	0	Tue	Oct	1	0	0	0	0	0	0	0
not available	80	1	5.49	961.76	937.64	0	0	197	39	23	1	20	40	50	0	0	0	0	0	4	0	0	Mon	Oct	3	0	0	0	0	0	0	0
not available	71	1	6.13	955.04	888.25	0	0	83	23	23	16	20	66	50	1	1	1	1	0	5	1	0	Wed	Oct	4	0	0	0	0	0	0	0
not available	25	1	1.8	964.25	958.99	0	0	80	39	23	2	29	1	26	0	0	0	0	2	0	0	0	Tue	Oct	16	0	0	0	0	0	0	0
not available	57	1	6.25	995.64	1013.81	1	0	509	35	9	14	20	66	50	0	0	0	0	1	1	0	0	Sat	Oct	1	0	0	0	0	0	0	0
not available	51	1	8.01	1057.3	1015.41	1	0	357	35	9	2	20	1	50	0	0	0	0	2	0	0	0	Tue	Oct	22	0	0	0	0	0	0	0
not available	24	1	10.67	1049.39	1065.25	1	0	293	17	9	16	20	66	50	1	1	1	1	1	0	1	0	Mon	Oct	10	0	0	0	0	0	0	0
not available	53	1	58.16	951.95	1017.67	1	2	594	17	23	16	20	66	50	1	1	1	1	2	2	1	0	Tue	Oct	6	0	0	0	0	0	0	0
not available	33	0	0.17	937.22	1022.52	0	0	113	39	40	1	2	24	30	0	0	0	0	1	0	0	0	Wed	Oct	12	0	0	0	0	0	0	0
not available	68	1	0.25	989.69	1111.44	0	0	532	39	27	1	2	71	80	0	0	0	0	2	0	0	0	Tue	Oct	12	0	0	0	0	0	0	0
not available	59	0	9.45	971.08	951.61	1	0	434	35	9	16	20	66	50	0	0	0	0	0	0	0	0	Tue	Oct	15	0	0	0	0	0	0	0
not available	50	1	9.54	1073.24	1033.79	0	0	443	35	23	16	20	137	50	0	0	0	1	2	0	0	0	Thu	Oct	19	0	0	0	0	0	0	0
not available	56	0	0.33	1062.05	1086.4	0	0	291	39	34	1	7	34	2	0	0	0	0	0	2	0	0	Mon	Nov	1	0	0	0	0	0	0	0
not available	76	0	9.75	1053.25	1042.49	1	0	456	39	9	2	20	1	50	0	0	0	0	2	1	0	0	Wed	Nov	8	0	0	0	0	0	0	0
not available	62	0	0.25	980.65	1074.18	0	0	58	21	29	28	16	114	57	1	1	1	1	2	2	0	0	Sun	Nov	15	0	0	0	0	0	0	0
not available	53	1	7.64	1023.01	1012.21	0	0	81	23	23	16	20	66	50	1	1	1	1	2	2	0	0	Thu	Nov	2	0	0	0	0	0	0	0
not available	89	1	0.96	1049.96	1008.58	0	0	609	39	9	2	20	1	50	0	0	0	0	1	0	0	0	Thu	Nov	8	0	0	0	0	0	0	0
not available	55	1	3.94	1059.25	1040.69	0	0	465	17	23	16	20	66	50	1	1	1	1	1	1	0	0	Sat	Nov	7	0	0	0	0	0	0	0
not available	47	0	0.51	985.47	1024.35	0	0	504	39	40	1	2	24	30	0	0	0	1	2	0	0	0	Sun	Nov	4	0	0	0	0	0	0	0
not available	70	0	5.67	969.5	1006.77	0	0	321	39	9	23	20	151	50	1	1	1	1	2	0	0	0	Tue	Nov	9	0	0	0	0	0	0	0
not available	50	0	8.57	955.33	1019.24	0	0	146	39	9	2	20	1	50	0	0	0	0	0	0	0	0	Wed	Nov	17	0	0	0	0	0	0	0
not available	12	1	16.89	1036.25	1027.09	0	0	26	21	29	31	28	73	60	1	1	1	1	0	0	1	0	Sun	Nov	8	0	0	0	0	0	0	0
not available	50	0	9.75	991.02	967.81	0	2	507	39	9	1	20	34	50	0	0	0	0	2	2	0	0	Tue	Dec	11	0	0	0	0	0	0	0
not available	88	1	23.29	1031.12	1030.71	0	0	143	17	9	16	20	66	50	1	1	1	1	0	1	1	0	Sat	Dec	10	0	0	0	0	0	0	0
not available	61	1	0.08	954.06	1043.05	0	0	40	39	40	1	2	34	45	0	0	0	0	1	0	0	0	Tue	Dec	13	0	0	0	0	0	0	0
not available	73	0	3.08	1073.81	1065.65	1	0	548	17	9	16	20	66	50	1	1	1	1	1	0	0	0	Mon	Nov	4	0	0	0	0	0	0	0
not available	7	0	3.73	1099.74	1023.12	1	0	329	39	29	2	28	1	60	0	0	1	1	1	0	1	0	Thu	Nov	16	0	0	0	0	0	0	0
not available	71	1	5.22	973.99	921.03	0	0	409	35	9	16	20	137	50	0	0	0	0	0	0	0	0	Sat	Nov	5	0	0	0	0	0	0	0
not available	48	1	6.2	996.46	923.65	0	0	466	17	9	16	20	66	50	1	1	1	1	1	0	1	0	Fri	Dec	15	0	0	0	0	0	0	0
not available	86	1	7.27	951.12	1018.73	1	0	202	39	9	2	20	1	50	0	0	0	0	2	0	0	0	Thu	Nov	3	0	0	0	0	0	0	0
not available	14	1	23.74	971.75	971.19	0	0	244	17	9	16	20	66	50	1	1	1	1	2	0	1	0	Thu	Nov	20	0	0	0	0	0	0	0
not available	20	0	27.94	968.49	968.62	0	0	7	17	9	16	20	66	50	1	1	1	1	1	0	1	0	Thu	Nov	10	0	0	0	0	0	0	0
not available	55	1	1.03	1099.77	990.12	0	0	370	39	29	2	33	1	92	0	0	0	0	0	3	0	0	Tue	Nov	0	0	0	0	0	1	1	1
not available	14	0	7.84	970.97	1021.92	0	0	330	17	9	16	20	66	50	1	1	1	1	0	0	1	0	Sun	Nov	5	0	0	0	0	0	0	0
not available	48	1	5.53	946.63	973.52	1	0	28	35	9	16	20	66	50	0	0	0	0	0	1	0	0	Tue	Nov	0	0	0	0	0	0	0	0
not available	8	1	20.29	973.31	1040.14	1	0	434	17	9	16	20	66	50	1	1	1	1	1	5	0	0	Wed	Dec	8	0	0	0	0	0	0	0
not available	35	1	6.13	978.8	1004.15	0	0	408	17	23	16	20	66	50	1	1	1	1	1	0	0	0	Tue	Dec	0	0	0	0	0	0	0	0
not available	5	0	11.88	1045.95	972.68	0	0	315	39	9	2	20	1	50	0	0	0	0	1	0	0	0	Tue	Dec	9	0	0	0	0	0	0	0
not available	81	1	4.15	1006.06	1006	0	0	31	39	25	2	19	1	41	0	0	0	0	1	5	0	0	Mon	Dec	10	1	0	0	0	0	0	0
not available	79	1	3.84	1003.32	1046.18	0	0	391	21	29	29	33	104	92	1	1	1	1	0	6	0	0	Sun	Dec	19	0	0	0	0	1	1	1
not available	34	0	3.89	1014.21	1004.53	1	0	6	39	25	2	19	1	41	0	0	0	0	0	6	0	0	Mon	Dec	22	0	0	0	0	0	0	0
not available	44	0	4.25	1014	1050.44	1	0	550	39	25	2	20	1	50	0	0	0	0	2	2	0	0	Mon	Dec	11	0	0	0	0	0	0	0
not available	64	0	6.9	1023.48	1006.65	0	0	371	39	9	2	20	1	50	0	0	1	1	0	3	0	0	Fri	Dec	2	0	0	0	0	0	0	0
not available	15	0	7.96	973.02	1019.4	0	2	119	35	9	14	20	68	50	0	0	0	0	2	0	0	0	Thu	Dec	16	0	0	0	0	0	0	0
not available	80	0	31.92	1034.71	1066.24	0	2	139	17	9	16	20	66	50	1	1	1	1	2	1	1	0	Thu	Dec	17	0	0	0	0	0	0	0
not available	43	1	0.08	938.89	893.47	1	0	127	39	40	1	2	24	30	0	0	0	0	2	0	0	0	Fri	Jan	10	0	0	0	0	0	0	0
not available	73	1	42.55	1074.87	962.05	1	0	575	19	9	27	20	105	50	1	1	1	1	1	2	0	0	Tue	Dec	0	1	0	0	0	0	0	0
not available	64	0	6.56	1088.95	1039.1	1	0	293	19	9	16	20	66	50	1	1	1	1	1	0	1	0	Mon	Dec	13	0	0	0	0	0	0	0
not available	54	1	11.34	1044.26	1032.46	1	0	327	39	23	2	20	1	50	0	0	0	0	2	2	0	0	Tue	Jan	20	0	0	0	0	0	0	0
not available	30	1	0.16	909.56	1055.77	0	0	408	39	34	2	7	1	2	0	0	0	0	1	0	1	0	Wed	Dec	0	0	0	0	0	0	0	0
not available	41	0	6.57	980.93	977.94	0	0	164	39	9	2	20	1	50	0	0	0	0	2	0	0	0	Thu	Dec	1	0	0	0	0	0	0	0
not available	47	0	9.88	858.22	872.52	0	0	16	35	9	14	20	68	50	0	0	0	0	2	1	0	0	Wed	Jan	18	0	0	0	0	0	0	0
not available	84	1	9.91	1013.3	1037.76	1	0	417	39	9	14	20	68	50	0	0	0	0	1	1	0	0	Sat	Jan	8	0	0	0	0	0	0	0
not available	59	0	1.11	986.79	1068.43	0	0	345	39	34	2	7	8	33	0	0	0	0	2	0	0	0	Sat	Jan	21	0	0	0	0	0	0	0
not available	63	1	0.3	942.22	984	0	0	427	39	34	2	7	8	33	0	0	0	0	2	0	1	0	Tue	Jan	20	0	0	0	0	0	0	0
not available	65	1	8.96	962.01	959.68	0	0	46	17	9	16	20	66	50	1	1	1	1	0	2	0	0	Fri	Jan	16	0	0	0	0	0	0	0
not available	60	1	3.05	1053.91	1041.76	0	0	196	23	23	16	20	66	50	1	1	1	1	0	0	0	0	Tue	Jan	21	0	0	0	0	0	0	0
not available	27	0	0.15	1076.27	942.16	1	0	415	39	34	2	7	8	33	0	0	0	0	0	1	1	0	Sat	Feb	15	0	0	0	0	0	0	0
not available	71	0	10.33	888.03	850.97	0	0	157	17	9	16	20	66	50	1	1	1	1	2	1	0	0	Wed	Feb	2	0	0	0	0	0	0	0
not available	74	1	1.09	1026.6	980.9	0	0	167	39	23	2	13	8	18	0	0	0	0	2	1	0	0	Tue	Feb	0	0	0	0	0	0	0	0
not available	9	0	1.83	973.21	985.54	0	0	287	39	34	2	7	8	33	0	0	0	0	0	0	0	0	Tue	Feb	16	0	0	0	0	0	0	0
not available	71	0	7.84	950.76	1000.71	0	0	164	17	9	16	20	66	50	0	0	1	1	0	2	0	0	Tue	Feb	17	0	0	0	0	0	0	0
not available	62	0	12.6	1000.79	1077.04	1	0	343	35	9	16	20	66	50	0	0	0	0	0	0	0	0	Fri	Feb	1	0	0	0	0	0	0	0
not available	79	0	20.76	939.98	1030.9	1	0	407	17	9	16	20	66	50	1	1	1	1	0	0	0	0	Wed	Feb	8	0	0	0	0	0	0	0
not available	35	0	3.86	928.52	971.41	1	0	450	39	9	2	20	8	50	0	0	0	0	2	0	0	0	Tue	Feb	20	0	0	0	0	0	0	0
not available	12	1	4.96	918.73	986.34	1	0	411	39	23	2	20	8	50	0	0	0	0	1	2	0	0	Mon	Feb	12	0	0	0	0	0	0	0
not available	2	1	2.62	1019.72	1005.63	0	0	368	39	26	12	33	98	92	0	0	0	0	0	6	0	0	Wed	Feb	7	0	0	0	0	0	0	0
not available	3	0	2.41	1049.3	1032.03	0	0	58	39	25	2	16	8	26	0	0	0	1	1	0	0	0	Fri	Feb	11	0	0	0	0	0	0	0
not available	65	0	9	1043.93	1065.01	0	0	135	39	9	2	20	8	50	0	0	0	0	1	0	1	0	Sat	Feb	8	0	0	0	0	0	0	0
not available	56	1	3.87	988.17	994.72	0	0	110	39	25	2	16	29	26	0	0	0	0	0	2	0	0	Sat	Feb	22	0	0	0	0	0	0	0
not available	59	1	3.62	1110.07	957.76	0	2	443	39	9	2	20	61	50	0	0	0	0	1	1	0	0	Sat	Feb	14	0	0	0	0	0	0	0
not available	55	1	3.92	1050.03	1055.57	1	0	493	39	9	16	20	68	50	0	0	0	0	1	1	0	0	Fri	Mar	4	0	0	0	0	0	0	0
not available	67	1	7.15	1099.67	1028.3	1	0	267	17	9	16	20	66	50	1	1	1	1	1	0	0	0	Fri	Mar	12	0	0	0	0	0	0	0
not available	59	1	4.78	1035.69	1065.87	1	0	178	39	9	2	20	8	50	0	0	0	0	1	1	0	0	Tue	Mar	12	0	0	0	0	0	0	0
not available	43	0	13.52	1010.8	1039.81	0	0	304	17	9	16	20	66	50	1	1	1	1	2	1	1	0	Thu	Mar	13	0	0	0	0	0	0	0
not available	69	1	31.3	1009.82	1001.21	0	2	7	17	9	16	20	66	50	1	1	1	1	2	0	1	0	Sat	Mar	9	1	0	0	0	0	0	0
not available	52	1	5.95	1076.08	1041.86	1	0	382	39	9	2	20	29	50	0	0	0	0	2	0	0	0	Tue	Mar	6	0	0	0	0	0	0	0
not available	55	1	0.17	922.44	980.76	0	0	502	39	24	2	7	8	33	0	0	0	0	0	2	1	0	Wed	Mar	3	0	0	0	0	0	0	0
not available	63	1	7.55	1095.46	1030.82	1	0	501	17	9	16	20	66	50	1	1	1	1	0	1	0	0	Tue	Mar	21	1	0	0	0	0	0	0
not available	61	1	6.25	958.48	1046.29	1	0	187	35	23	16	20	66	50	0	0	1	1	2	0	0	0	Tue	Mar	12	0	0	0	0	0	0	0
not available	36	1	8.89	1026.88	1042.4	0	0	452	39	25	2	19	51	2	0	1	1	1	0	0	0	0	Tue	Mar	2	0	0	0	0	0	0	0
not available	91	1	2.02	1028.55	983.58	1	0	512	17	9	16	20	66	50	1	1	1	1	2	0	1	0	Tue	Mar	19	0	0	0	0	0	0	0
not available	54	1	2.07	1019.78	969.47	0	0	321	17	9	16	20	66	50	1	1	1	1	0	4	0	0	Tue	Mar	14	0	0	0	0	0	0	0
not available	56	0	0.28	941.46	983.85	0	0	425	39	24	2	7	29	64	0	0	0	0	0	0	0	0	Tue	Mar	9	0	0	0	0	0	0	0
not available	6	1	20.64	943.95	920.48	1	0	260	23	9	16	20	66	50	1	1	1	1	1	1	1	0	Mon	Mar	6	0	0	0	0	0	0	0
not available	89	0	3.67	982.75	964.46	0	0	48	39	29	2	33	61	92	0	1	1	1	2	3	0	0	Tue	Mar	13	0	0	0	0	0	0	0
not available	10	0	11.43	934.08	951.96	0	0	349	39	9	2	20	8	50	0	0	0	0	0	0	0	0	Sun	Mar	18	0	0	0	0	0	0	0
not available	79	0	5.37	1006.58	944.73	0	0	448	39	9	2	20	61	50	0	0	0	0	2	2	0	0	Thu	Mar	20	0	0	0	0	0	0	0
not available	58	0	2.8	1018.94	1080.07	1	0	535	39	23	23	20	89	50	0	0	0	0	0	0	1	0	Sun	Apr	2	0	0	0	0	0	0	0
not available	37	0	20.42	1011.78	987.8	0	0	611	17	9	16	20	66	50	1	1	1	1	2	0	1	0	Mon	Mar	1	0	0	0	0	0	0	0
not available	27	1	0.78	917.56	942.08	0	0	276	39	34	2	7	51	65	0	0	0	0	0	1	1	0	Tue	Mar	21	0	0	0	0	1	1	1
not available	81	0	0.85	939.38	1016.16	0	0	392	17	9	16	20	66	50	1	1	1	1	2	0	0	0	Thu	Mar	22	0	0	0	0	0	0	0
not available	57	1	2.81	976.85	945.06	0	0	317	39	29	2	16	29	26	0	0	0	0	2	1	1	0	Tue	Apr	1	0	0	0	0	0	0	0
not available	52	0	7.59	1009.77	1007.75	0	0	102	39	9	23	20	89	50	0	0	0	0	2	5	0	0	Sun	Apr	17	0	0	0	0	1	1	1
not available	46	0	0.13	1040.62	1040.58	0	0	205	39	40	1	2	28	38	0	0	0	0	0	2	0	0	Wed	Apr	8	0	0	0	0	0	0	0
not available	56	0	4.82	1117.3	989.47	1	0	5	39	23	2	20	29	50	0	0	1	1	1	2	0	0	Sun	Apr	0	0	0	0	0	0	0	0
not available	72	1	2.63	957.58	970.75	0	0	214	39	25	2	16	8	26	0	0	0	0	0	4	0	0	Fri	Apr	20	0	0	0	0	0	0	0
not available	83	1	0.39	1015.55	1021.64	0	0	93	39	24	2	7	29	64	0	0	0	0	0	1	0	0	Thu	Apr	21	0	0	0	0	0	0	0
not available	60	1	15.24	996.52	964.83	0	0	158	19	23	16	20	66	50	1	1	1	1	1	1	0	0	Sat	Apr	21	0	0	0	0	0	0	0
not available	7	1	0.12	970.67	924.74	0	0	389	39	40	1	2	63	70	0	0	0	0	1	0	0	0	Tue	May	6	0	0	0	0	0	0	0
not available	34	1	6.41	1033.15	1089.19	0	2	286	35	9	14	20	42	50	0	0	0	0	1	0	0	0	Fri	Apr	12	0	0	0	0	0	0	0
not available	90	0	0.14	1031.15	1069.29	1	0	455	39	40	1	2	33	44	0	0	0	0	2	2	0	0	Wed	May	16	0	0	0	0	0	0	0
not available	51	0	21.74	1038.7	1014.6	1	0	162	23	9	16	20	66	50	1	1	1	1	0	2	0	0	Mon	May	16	0	0	0	0	0	0	0
not available	18	1	26.44	908.48	968.91	0	0	177	35	9	16	20	66	50	0	0	0	0	2	0	0	0	Wed	May	19	0	0	0	0	0	0	0
not available	10	1	0.21	990.7	1034.42	0	0	58	39	27	2	7	73	60	0	0	0	0	0	0	1	0	Fri	May	15	0	0	0	0	0	0	0
not available	45	1	3.96	1004.89	1007.43	0	0	18	35	23	16	20	66	50	1	1	1	1	1	2	0	0	Tue	May	2	0	0	0	0	0	0	0
not available	45	1	2.04	980.41	1049.44	0	0	30	23	23	16	20	66	50	1	1	1	1	2	0	0	0	Fri	May	6	0	0	0	0	0	0	0
not available	48	1	0.25	1007.37	1019.65	1	0	353	39	24	2	7	51	65	0	0	0	0	2	1	1	0	Tue	May	5	0	0	0	0	0	0	0
not available	78	1	4.76	972.02	969.38	0	0	139	23	9	16	20	66	50	1	1	1	1	0	7	0	0	Mon	May	3	0	0	0	0	0	0	0
not available	53	1	0.22	925.4	930.87	0	0	333	17	9	16	20	66	50	1	1	1	1	0	9	0	0	Thu	May	0	0	0	0	0	0	0	0
not available	52	1	4.82	909.1	899.89	0	0	403	39	9	1	20	24	50	0	1	1	1	1	0	0	0	Tue	Jun	14	0	0	0	0	0	0	0
not available	3	1	2.42	953	981.6	0	0	103	17	9	16	20	66	50	1	1	1	1	1	0	0	0	Thu	Jun	14	0	0	0	1	0	0	0
not available	76	0	10.9	1045.2	1027.24	1	0	428	39	9	2	20	1	50	0	0	0	0	0	0	0	0	Tue	May	11	0	0	0	0	0	0	0
not available	55	0	3.5	975.55	1054.81	0	0	489	39	9	2	20	51	50	0	0	0	0	1	1	0	0	Thu	Jun	10	0	0	0	0	1	1	1
not available	51	1	23.34	965.73	857.82	1	0	479	17	9	16	20	66	50	1	1	1	1	1	1	1	0	Mon	May	21	0	0	0	0	0	0	0
not available	39	0	15.9	1035.62	1011.19	0	0	76	19	9	27	20	51	50	1	1	1	1	1	0	0	0	Tue	Jun	6	0	0	0	0	0	0	0
not available	90	1	0.23	1005.77	979.94	0	0	104	39	40	1	2	22	29	0	0	0	0	2	1	0	0	Mon	May	3	0	0	0	0	0	0	0
not available	48	0	0.15	910.5	938.14	0	2	487	39	40	1	2	28	38	0	0	0	0	2	1	1	0	Fri	Jun	14	0	0	0	0	0	0	0
not available	21	0	6.82	1041.69	1080.44	1	0	253	39	9	14	20	66	50	0	0	0	0	1	2	0	0	Fri	Jun	19	0	0	0	0	0	0	0
not available	31	0	2.25	1030.58	1004	0	0	437	17	9	16	20	66	50	1	1	1	1	1	1	0	0	Wed	May	6	0	0	0	0	0	0	0
not available	61	0	3.53	940.12	1004.06	0	0	397	39	9	2	20	51	50	0	0	1	1	2	0	0	0	Tue	May	2	0	0	0	0	0	0	0
not available	75	1	0.35	1060.7	1007.9	0	0	59	39	34	2	7	1	2	0	0	0	1	1	0	0	0	Fri	Jun	14	0	0	0	0	0	0	0
not available	85	1	1.91	980.13	971.14	0	0	182	39	9	14	20	66	50	1	1	1	1	1	0	0	0	Mon	Jun	12	0	0	0	0	0	0	0
not available	88	0	1.59	978.8	1038.73	0	0	548	39	9	2	20	1	50	0	0	0	0	0	0	0	0	Sun	Jun	2	0	0	0	0	0	0	0
not available	67	1	364.39	1051.49	956.91	0	0	428	1	4	11	12	86	86	1	1	1	1	0	7	1	0	Sun	Jun	12	0	0	0	0	1	1	1
not available	65	1	47.23	944.48	947.07	0	0	329	39	10	2	12	29	103	0	0	0	1	0	4	0	0	Mon	Jun	4	0	0	0	0	0	0	0
not available	75	0	115.33	919.88	1016.68	0	0	74	39	23	1	29	33	26	0	0	0	0	0	1	0	0	Tue	Jun	18	1	1	0	0	0	0	0
not available	6	1	19.11	940.95	1044.97	0	0	356	39	9	1	20	33	50	1	1	1	1	2	0	0	0	Fri	Jun	5	0	0	0	0	0	0	0
not available	59	0	12.04	974.31	1016.48	0	0	403	39	29	2	16	1	57	0	0	0	0	0	0	0	0	Thu	Sep	7	0	1	0	0	0	0	0
not available	65	1	17.93	1011.87	993.02	0	0	152	39	29	2	16	1	57	0	0	0	0	0	0	0	0	Fri	May	5	0	1	0	0	1	1	1
not available	30	1	14.34	1020	937.76	0	0	205	17	9	16	20	66	50	1	1	1	1	0	0	0	0	Fri	May	9	0	0	0	0	0	0	0
not available	49	0	4.51	1011.2	969.49	0	0	0	39	9	2	20	1	50	0	0	0	0	2	0	0	0	Tue	Jun	20	0	0	0	0	0	0	0
not available	89	1	10.71	971.8	1045.2	0	0	246	35	26	17	17	122	108	0	0	0	1	0	1	0	0	Thu	Jun	5	0	0	0	0	0	0	0
not available	60	1	9.41	916.84	1023.97	0	0	422	35	9	16	20	66	50	0	1	1	1	0	5	0	0	Mon	Jul	9	0	0	1	0	0	0	0
not available	62	0	4.82	967.33	964.7	0	0	350	39	23	14	13	66	18	0	0	0	0	2	3	0	0	Wed	Jul	3	0	0	0	0	0	0	0
not available	34	0	0.18	997.45	1015.65	0	0	117	23	23	14	13	42	18	1	1	1	1	0	5	1	0	Wed	Jul	19	0	0	0	0	0	0	0
not available	62	0	18.21	1036.77	1025.2	1	0	320	39	23	2	20	1	50	0	0	0	0	1	1	0	0	Mon	Aug	13	0	0	0	0	0	0	0
not available	59	1	5.82	1009.56	1126.36	1	0	564	39	9	12	20	104	50	0	0	0	0	2	4	0	0	Sun	Jul	19	0	0	0	0	0	0	0
not available	84	0	29.72	1046.66	951.38	0	0	541	39	37	3	1	58	59	1	1	1	1	2	3	0	0	Mon	Aug	6	0	0	0	0	0	0	0
not available	6	0	7.41	1051.88	974.9	0	0	486	17	9	16	20	66	50	1	1	1	1	0	0	0	0	Thu	Aug	13	0	0	0	0	0	0	0
not available	50	0	6.27	953.47	980.2	1	0	77	39	23	2	13	1	18	0	0	0	0	1	1	1	0	Tue	Aug	18	0	0	0	0	0	0	0
not available	18	1	1.27	925.26	959.56	0	0	184	39	23	14	13	66	50	0	0	0	0	1	0	0	0	Thu	Aug	12	0	0	0	0	0	0	0
not available	63	1	19.25	945.37	938.7	0	0	8	17	23	16	20	66	50	1	1	1	1	2	0	0	0	Wed	Jul	7	1	0	0	0	0	0	0
not available	77	1	5.5	947.63	939.01	1	0	444	39	29	2	16	1	57	0	0	0	0	1	0	1	0	Thu	Jul	10	0	0	0	0	0	0	0
not available	61	0	0.59	1051.42	1013.68	0	0	141	39	24	2	7	1	2	0	0	0	0	2	1	0	0	Sat	Aug	15	0	0	0	0	0	0	0
not available	83	0	4.03	1075.16	1010.71	0	0	569	35	23	14	13	68	55	1	1	1	1	2	0	0	0	Mon	Aug	2	0	0	0	0	0	0	0
not available	14	1	6.68	1025.14	1100.06	0	0	549	39	25	12	19	140	41	0	0	0	0	2	6	1	0	Tue	Aug	2	0	0	0	0	0	0	0
not available	44	0	19.58	1028.85	1084.23	1	0	290	23	23	16	20	66	50	1	1	1	1	0	0	0	0	Fri	Aug	7	0	0	0	0	0	0	0
not available	2	0	7.11	1011.48	1055.23	1	0	386	39	29	14	13	68	55	0	0	0	0	2	1	0	0	Thu	Aug	10	0	0	0	0	0	0	0
not available	41	1	61.47	1011.54	1059.14	0	0	250	39	9	2	20	1	50	0	0	0	0	2	2	0	0	Wed	Sep	5	1	0	0	0	0	0	0
not available	84	0	14.92	1045.25	1081.79	1	0	479	23	23	16	20	66	50	1	1	1	1	1	0	0	0	Tue	Sep	7	0	0	0	0	0	0	0
not available	42	0	1.73	972.88	960.85	1	0	469	39	29	1	16	24	57	0	0	0	0	1	3	1	0	Tue	Aug	10	0	0	0	0	0	0	0
not available	37	0	24.64	980.42	1002.26	1	0	350	39	10	11	12	88	131	0	0	0	0	1	0	0	0	Tue	Sep	21	1	0	0	0	0	0	0
not available	59	1	14.8	959.92	1018.28	0	0	7	39	9	2	20	1	50	0	0	0	0	2	1	0	0	Sun	Sep	2	0	0	0	0	0	0	0
not available	42	1	9.55	970.1	920.36	0	0	457	17	23	16	20	66	50	1	1	1	1	1	0	0	0	Mon	Sep	21	0	0	0	0	0	0	0
not available	33	1	1.53	1033.9	1050.51	0	0	310	39	23	2	20	1	50	0	0	0	0	0	0	0	0	Tue	Sep	13	0	0	0	0	0	0	0
not available	76	0	24.9	1095.25	1019.95	1	0	493	35	23	16	20	66	50	0	0	0	0	2	1	0	0	Tue	Oct	5	1	0	1	0	0	0	0
not available	84	1	28.66	985.8	1018.84	0	0	30	17	23	16	20	66	50	1	1	1	1	1	4	1	0	Mon	Oct	5	0	0	0	0	0	0	0
not available	54	1	2.83	959.14	1033.44	1	0	285	39	23	2	13	1	18	0	0	0	0	1	0	0	0	Tue	Oct	6	0	0	0	0	0	0	0
not available	79	1	23.08	1029.41	1051.57	1	0	411	23	9	14	20	42	50	1	1	1	1	1	1	1	0	Sun	Oct	14	1	0	0	0	0	0	0
not available	50	0	34.77	979.4	981.47	1	0	542	39	16	2	12	1	83	0	0	1	1	0	3	0	0	Fri	Oct	1	0	0	0	0	0	0	0
not available	25	1	9.5	1027.04	1041.03	0	0	299	39	9	2	20	1	50	0	0	0	0	0	0	0	0	Sat	Nov	10	0	0	0	0	0	0	0
not available	65	0	1.26	1019.97	1015.3	0	2	357	39	29	14	13	42	18	0	0	0	0	1	0	0	0	Sat	Nov	16	0	0	0	0	0	0	0
not available	32	0	1.77	1006.37	900.13	0	0	614	39	37	2	16	1	57	0	0	0	0	0	0	0	0	Thu	Dec	21	0	0	0	0	0	0	0
not available	57	1	28.28	951.69	1005.83	0	2	376	23	9	14	20	42	50	1	1	1	1	0	2	1	0	Sun	Jan	0	0	0	0	0	0	0	0
not available	25	0	10.68	1047.03	981	1	0	153	12	31	8	25	23	71	1	1	1	1	1	0	0	0	Wed	Dec	0	0	0	0	0	0	0	0
not available	67	0	13.05	971.2	994.43	0	0	529	23	23	16	20	66	50	1	1	1	1	2	1	1	0	Mon	Jan	10	0	0	0	0	0	0	0
not available	40	0	5.08	1091.07	1090.14	0	0	46	39	23	14	13	137	55	0	0	0	0	1	0	0	0	Thu	Dec	21	0	0	0	0	0	0	0
not available	53	1	2.82	1056.22	1005.61	0	0	380	39	29	2	11	1	73	0	1	1	1	0	5	0	0	Fri	Jan	0	0	0	0	0	0	0	0
not available	88	1	7.62	1045.39	1106.93	0	0	221	21	29	12	11	91	73	1	1	1	1	2	3	0	0	Tue	Jan	22	0	0	0	0	0	0	0
not available	67	0	0.9	976.42	1059.08	0	0	167	39	34	2	7	8	33	0	0	0	0	1	0	0	0	Fri	Jan	10	0	0	0	0	0	0	0
not available	64	0	1.22	1046.79	1039.97	0	0	379	39	34	2	7	8	33	0	0	0	0	2	0	1	0	Tue	Jan	16	0	0	0	0	0	0	0
not available	25	1	12.65	1015.03	1040.3	0	0	302	39	9	2	20	8	50	0	0	0	0	2	2	0	0	Sun	Jan	22	0	0	0	0	0	0	0
not available	79	0	3.12	1015.41	1039.69	1	0	604	23	23	16	20	66	50	1	1	1	1	1	0	1	0	Sat	Jan	11	0	0	0	0	0	0	0
not available	21	1	2.68	925.11	1006.75	1	0	381	35	23	16	20	66	50	0	0	1	1	0	1	0	0	Sat	Feb	18	0	0	0	0	0	0	0
not available	39	1	27.78	1024.39	1070.62	0	0	195	39	9	2	20	8	50	0	0	0	0	0	1	0	0	Tue	Feb	13	1	0	1	0	0	0	0
not available	87	1	5.92	969.87	1041.95	0	0	370	39	29	12	11	98	104	0	0	0	1	2	8	0	0	Sun	Feb	15	0	0	0	0	0	0	0
not available	36	1	11.11	972.15	942.5	0	0	174	17	23	16	20	66	50	1	1	1	1	2	2	0	0	Wed	Feb	8	0	0	1	0	0	0	0
not available	43	0	3.87	1097.66	984.15	1	0	103	39	25	7	16	35	26	0	0	1	1	2	0	0	0	Thu	Feb	6	0	0	0	0	0	0	0
not available	79	0	7.82	981.91	888.53	0	0	172	39	9	2	20	29	50	0	0	0	1	2	0	0	0	Thu	Feb	16	0	0	0	0	0	0	0
not available	83	0	6.79	970.38	989.02	1	0	241	35	9	16	20	66	50	0	0	0	0	0	2	0	0	Sun	Feb	6	0	0	0	0	0	0	0
not available	57	1	1.06	953.06	991.89	0	0	519	39	34	2	7	29	64	0	0	0	0	0	0	0	0	Tue	Feb	8	0	0	0	0	0	0	0
not available	12	1	4.62	988.98	970.03	0	0	243	23	23	16	20	66	50	1	1	1	1	1	0	0	0	Fri	Feb	4	0	0	0	0	0	0	0
not available	68	1	12.6	997.02	1006.69	0	0	390	39	9	2	20	61	50	0	0	0	0	2	8	0	0	Tue	Mar	9	0	0	0	0	0	0	0
not available	79	0	4.17	953.57	1056.45	0	0	274	17	9	16	20	66	50	1	1	1	1	1	0	0	0	Wed	Mar	11	0	0	0	0	0	0	0
not available	66	0	6.72	969.35	983.59	1	0	43	17	23	16	20	66	50	1	1	1	1	1	1	1	0	Tue	Mar	8	0	0	0	0	0	0	0
not available	14	0	11.13	983.97	1006.44	0	0	186	39	29	2	11	29	104	1	1	1	1	1	7	0	0	Tue	Mar	3	0	0	0	0	0	0	0
not available	40	0	2.48	1026.05	1058.23	0	2	589	39	23	14	13	42	18	0	0	0	0	1	0	0	0	Sat	Mar	8	0	0	0	0	0	0	0
not available	57	1	5.34	1038.65	1047.86	1	0	11	17	23	16	20	66	50	1	1	1	1	1	2	0	0	Mon	Mar	8	0	0	0	0	0	0	0
not available	79	0	4.86	1027.97	1038.27	1	2	94	17	9	16	20	66	50	1	1	1	1	1	2	0	0	Mon	Mar	0	0	0	0	0	0	0	0
not available	45	1	3.93	1002.33	1063.29	0	0	234	39	23	2	19	8	2	0	0	0	1	0	1	0	0	Fri	Mar	8	0	0	0	0	0	0	0
not available	12	0	6.67	942.01	942.06	1	0	538	39	9	2	20	61	50	0	0	0	0	1	0	0	0	Mon	Mar	21	0	0	0	0	0	0	0
not available	71	1	3.91	947.27	896.69	0	0	66	21	29	29	33	104	92	1	1	1	1	0	9	0	0	Wed	Apr	9	0	0	0	0	0	0	0
not available	22	0	2.03	923.82	1013.04	0	0	138	39	34	2	7	73	60	0	0	0	0	2	3	0	0	Thu	May	18	0	0	0	0	0	0	0
not available	37	1	11.39	831.48	996.05	1	0	443	35	9	16	20	66	50	0	0	0	0	0	0	0	0	Tue	Apr	2	0	0	0	0	0	0	0
not available	61	1	8.26	983.44	1009.73	1	0	578	39	9	2	20	51	50	0	0	0	0	1	3	0	0	Thu	Apr	22	0	0	0	0	0	0	0
not available	63	1	0.53	952.38	1025.18	0	2	24	39	34	2	7	29	64	0	0	0	0	0	0	1	0	Mon	Apr	9	0	0	0	0	1	1	1
not available	38	1	0.24	1003.48	1039.4	1	0	565	17	9	16	20	66	50	1	1	1	1	0	4	0	0	Fri	May	17	0	0	0	0	0	0	0
not available	62	0	10.08	931.6	909.22	1	0	486	39	23	14	13	42	55	1	1	1	1	2	1	0	0	Tue	May	21	0	0	0	0	0	0	0
not available	53	0	6.95	1081.75	1005.06	0	0	399	17	9	16	20	66	50	1	1	1	1	2	2	0	0	Fri	Jun	2	0	0	0	0	1	1	1
not available	45	1	3.16	1053.84	1028.96	1	0	447	39	25	2	19	1	65	0	0	0	0	0	2	0	0	Tue	May	2	0	0	0	0	0	0	0
not available	72	1	9.33	1023.85	953.88	1	0	542	19	25	27	19	51	65	1	1	1	1	2	2	0	0	Thu	Jun	6	0	0	0	0	0	0	0
not available	64	0	0.76	891.12	970.7	0	0	282	39	34	2	33	73	153	0	0	0	0	0	8	0	0	Sun	Jun	4	0	0	0	0	0	0	0
not available	25	0	10.74	981.83	915.2	0	0	337	39	25	2	19	1	41	0	0	0	0	0	0	1	0	Tue	Jun	9	0	0	0	0	0	0	0
not available	74	1	0.34	1093.75	1086.77	0	0	555	39	27	2	7	1	2	0	0	0	0	0	4	1	0	Sun	Jun	14	0	0	0	0	0	0	0
not available	66	1	0.71	1055.39	1045.86	1	0	556	39	34	2	7	1	2	0	0	0	0	2	0	0	0	Mon	Jun	10	0	0	0	0	0	0	0
not available	15	1	9.31	989.56	990.1	0	2	161	39	29	2	28	1	60	0	0	0	0	1	1	0	0	Tue	Jun	15	0	0	0	0	0	0	0
not available	36	0	2.69	986.96	939.77	1	0	160	39	23	2	13	1	18	0	0	0	0	0	0	0	0	Mon	Jun	7	0	0	0	0	0	0	0
not available	91	0	5.25	941.05	995.58	1	0	580	23	23	14	13	42	18	1	1	1	1	0	0	0	0	Sun	Jul	20	0	0	0	0	0	0	0
not available	79	0	2.73	1034.38	1053.88	0	0	402	39	34	14	7	42	2	0	0	0	0	0	0	0	0	Wed	Jul	14	0	0	0	0	0	0	0
not available	61	1	7.69	892.49	1034	0	0	379	39	25	2	19	1	41	0	0	0	1	0	1	0	0	Fri	Jul	2	0	0	0	0	0	0	0
not available	34	1	0.14	1105.44	1111.52	1	0	17	39	40	1	2	28	38	0	0	0	0	1	1	0	0	Tue	Aug	4	0	0	0	0	0	0	0
not available	18	0	0.89	964.58	1030.03	0	2	568	39	27	2	7	1	2	0	0	0	0	0	0	0	0	Sun	Aug	2	0	0	0	0	0	0	0
not available	72	0	1.04	992.48	954.64	0	0	103	39	23	14	13	42	18	0	0	0	0	1	1	0	0	Sat	Aug	17	0	0	0	0	0	0	0
not available	46	1	9.38	998	965.9	0	0	233	39	12	11	12	96	103	0	0	0	0	1	1	0	0	Tue	Aug	8	0	0	0	0	1	1	1
not available	67	1	0.44	902.87	926.08	1	0	503	39	34	14	13	42	18	0	0	0	0	1	0	0	0	Wed	Aug	4	0	0	0	0	0	0	0
not available	62	1	1.63	981.56	992.48	1	0	344	39	29	1	16	38	57	0	0	0	0	2	0	0	0	Fri	Aug	3	0	0	0	0	0	0	0
not available	87	1	0.12	1057.85	984.81	1	0	543	28	19	1	2	15	16	0	0	0	0	1	0	1	0	Mon	Aug	19	0	0	0	0	0	0	0
not available	52	0	5.27	1033.53	1026.64	0	0	509	39	37	2	16	1	57	0	1	1	1	2	2	0	0	Tue	Aug	13	0	0	0	0	0	0	0
not available	85	0	2.84	971.86	1063.44	1	0	227	39	25	2	19	1	41	0	0	0	0	1	0	0	0	Tue	Aug	9	0	0	0	0	0	0	0
not available	37	0	4.93	956.35	1137.56	0	0	308	39	23	2	20	1	50	0	0	0	0	0	1	0	0	Thu	Sep	11	0	0	0	0	0	0	0
not available	12	0	1.48	970.1	938.24	1	0	278	39	38	5	3	30	31	0	0	0	0	2	2	0	0	Thu	Sep	9	0	0	0	0	0	0	0
not available	78	1	0.53	960.34	1068.81	0	0	107	39	27	2	7	1	2	0	0	0	0	0	0	0	0	Wed	Sep	7	0	0	0	0	1	1	1
not available	89	1	1.47	942.33	922.29	0	0	7	39	34	2	7	1	2	0	0	0	0	0	1	0	0	Sun	Sep	0	0	0	0	0	0	0	0
not available	33	0	0.24	1127.32	1039.38	1	0	285	35	24	16	20	60	63	0	0	1	1	1	0	0	0	Tue	Sep	2	0	0	0	0	0	0	0
not available	30	1	4.05	993.66	922.56	0	2	406	39	29	27	16	105	57	0	0	0	0	1	6	0	0	Wed	Sep	3	1	0	0	0	1	1	1
not available	52	1	5.11	927.37	954.01	0	2	202	21	29	28	16	114	57	1	1	1	1	1	4	0	0	Sat	Sep	4	0	0	0	0	1	1	1
not available	51	1	1.92	1038.57	969.78	1	0	393	39	25	2	19	1	41	0	0	0	0	0	0	0	0	Wed	Sep	10	0	0	0	0	1	1	1
not available	29	1	0.68	947.93	993.13	0	0	256	39	40	1	2	34	45	0	0	0	0	2	0	0	0	Fri	Oct	8	0	0	0	0	0	0	0
not available	71	0	0.5	1056.09	1089.55	0	0	283	39	34	31	7	73	2	0	0	0	0	0	2	0	0	Thu	Oct	15	0	0	0	0	0	0	0
not available	91	1	3.99	1057.82	968.09	0	0	412	39	23	14	13	60	55	0	0	0	0	0	0	0	0	Wed	Oct	8	0	0	0	0	0	0	0
not available	84	0	0.16	1012.67	1002.37	0	2	265	39	40	1	2	15	16	0	0	0	0	2	0	0	0	Tue	Oct	21	0	0	0	0	0	0	0
not available	22	1	0.39	888.57	944.97	0	0	154	39	40	1	2	93	109	0	0	0	0	1	0	0	0	Thu	Oct	15	0	0	0	0	1	1	1
not available	16	1	0.14	941.33	917.85	0	0	556	39	40	1	2	40	49	0	0	0	0	0	0	0	0	Sat	Oct	11	0	0	0	0	1	1	1
not available	10	1	5.9	1070.16	914.79	0	2	310	35	9	16	20	66	50	0	0	0	0	2	4	0	0	Wed	Oct	7	0	0	0	0	0	0	0
not available	17	1	0.19	1069.52	1065.77	0	0	281	39	27	2	7	1	2	0	0	0	0	1	1	0	0	Thu	Oct	12	0	0	0	0	0	0	0
not available	73	0	0.81	1002.88	965.85	0	0	233	39	34	2	7	1	2	0	0	0	0	0	4	0	0	Tue	Oct	1	0	0	0	0	0	0	0
not available	53	0	11.21	1063.83	1006.76	0	0	506	39	25	2	29	1	26	0	0	0	0	0	7	0	0	Mon	Oct	21	0	0	0	0	0	0	0
not available	2	1	0.77	1002.62	928.78	0	0	29	39	8	2	32	1	139	0	0	0	0	1	0	0	1	Thu	Oct	16	0	0	0	0	0	0	0
not available	49	0	0.88	977.18	1102.7	0	0	500	39	25	2	28	1	60	0	1	1	1	1	0	0	0	Thu	Nov	18	0	0	0	0	0	0	0
not available	49	0	1.11	1021.24	1019.07	0	0	604	39	34	2	7	1	2	1	1	1	1	1	1	0	0	Sat	Nov	2	0	0	0	0	0	0	0
not available	61	1	14.99	1033.78	956.11	0	0	261	39	23	2	20	1	50	0	0	0	0	2	0	0	0	Thu	Nov	7	0	0	0	0	0	0	0
not available	65	1	0.92	981.96	913.41	1	0	518	35	23	14	13	42	18	0	0	0	0	2	0	0	0	Mon	Nov	20	0	0	0	0	0	0	0
not available	71	1	0.76	1059.31	1010.78	0	0	310	39	23	2	11	1	73	0	0	0	0	1	4	0	0	Thu	Nov	3	0	0	0	0	0	0	0
not available	48	0	0.12	899.17	968.73	1	0	268	39	40	1	2	15	16	0	0	0	0	0	0	1	0	Mon	Nov	22	0	0	0	0	0	0	0
not available	90	1	0.08	1063.87	1102.73	0	0	117	39	40	2	7	1	2	0	0	0	0	1	1	0	0	Wed	Dec	15	0	0	0	0	0	0	0
not available	56	1	5.75	952.49	996.68	0	0	261	39	29	2	11	1	104	0	0	0	0	0	0	0	0	Sun	Dec	0	0	0	0	0	0	0	0
not available	67	0	5.39	951.82	955.42	1	0	561	39	26	2	16	1	114	0	0	0	0	1	2	0	0	Fri	Dec	1	0	0	0	0	0	0	0
not available	95	1	7.07	993.36	1059.53	0	0	270	17	23	16	20	66	50	1	1	1	1	0	0	0	0	Thu	Dec	15	0	0	0	0	0	0	0
not available	71	0	9.55	984.34	973.32	1	0	454	35	9	16	20	137	50	0	0	0	0	0	0	0	0	Tue	Dec	1	0	0	0	0	0	0	0
not available	5	1	13.24	1017.61	1050.39	0	0	354	39	16	2	12	1	131	0	1	1	1	0	0	0	0	Mon	Dec	20	0	0	0	0	0	0	0
not available	63	0	4.55	964.25	1034.95	1	0	224	17	23	16	20	66	50	1	1	1	1	0	0	0	0	Tue	Dec	6	0	0	0	0	0	0	0
not available	49	0	0.26	1025.06	1020.33	1	0	354	28	19	1	2	24	30	0	0	0	0	1	0	1	0	Thu	Jan	20	0	0	0	0	0	0	0
not available	55	1	2.28	907.24	1002.17	0	0	185	35	23	14	13	68	55	0	0	0	0	1	0	0	0	Wed	Jan	18	0	0	0	0	0	0	0
not available	58	1	1.7	1001.93	999.15	0	0	298	39	29	12	11	131	136	0	0	0	0	0	4	0	0	Sun	Jan	20	0	0	0	0	0	0	0
not available	58	1	6.6	953.79	932.27	0	0	303	39	23	2	20	1	50	0	0	0	0	0	0	0	0	Wed	Jan	19	0	0	0	0	0	0	0
not available	45	1	0.69	940.33	988.1	0	0	320	39	34	2	7	1	2	0	0	0	0	1	0	1	0	Tue	Jan	17	0	0	0	0	0	0	0
not available	52	1	9.12	836.61	923.56	0	0	302	23	23	16	20	66	50	1	1	1	1	1	0	0	0	Thu	Jan	13	0	0	0	0	0	0	0
not available	68	1	3.68	913.49	998.73	0	0	121	39	23	2	16	8	26	0	0	0	0	1	0	0	0	Tue	Jan	21	1	0	0	0	0	0	0
not available	68	0	0.63	1086.57	1015.16	1	0	386	39	24	2	7	1	33	0	0	0	0	2	2	0	0	Thu	Jan	12	0	0	0	0	0	0	0
not available	72	1	0.22	996.83	994.06	0	0	272	39	24	2	7	8	33	0	0	0	1	1	0	1	0	Sun	Jan	20	0	0	0	0	1	1	1
not available	87	0	1.62	1130.52	1116.76	1	0	343	39	23	2	13	8	18	0	0	0	0	0	1	0	0	Wed	Feb	21	0	0	0	0	0	0	0
not available	69	0	0.99	912.43	1005.31	1	0	590	39	34	2	7	8	33	0	0	0	0	1	0	1	0	Wed	Feb	12	0	0	0	0	0	0	0
not available	45	1	2.51	983.4	1046.76	0	0	43	39	26	2	19	8	2	0	0	0	0	1	3	0	0	Fri	Feb	16	0	0	0	0	0	0	0
not available	64	0	0.11	1073.09	937.8	0	0	407	39	40	1	2	34	45	0	0	0	0	2	2	0	0	Sun	Feb	6	0	0	0	0	0	0	0
not available	81	0	6.87	950.78	892.45	0	0	135	39	23	2	20	61	50	0	0	0	0	1	0	0	0	Wed	Feb	6	0	0	0	0	0	0	0
not available	34	1	4.94	975.71	957.14	0	0	59	35	25	3	1	52	54	0	0	0	0	2	1	0	0	Fri	Feb	0	0	0	0	0	0	0	0
not available	47	1	0.71	997.26	1035.67	0	0	591	39	40	1	2	22	29	0	0	0	0	1	0	0	0	Wed	Mar	10	0	0	0	0	0	0	0
not available	75	0	0.28	963.23	1026.32	1	0	35	39	24	14	13	68	55	0	0	0	0	1	0	0	0	Thu	Mar	12	0	0	0	0	0	0	0
not available	2	0	0.55	1104.8	1067.56	0	0	124	39	34	2	7	61	96	0	0	0	0	1	2	0	0	Thu	Mar	6	0	0	0	0	1	1	1
not available	66	1	2.67	1016.75	993.41	0	0	248	39	26	2	19	61	2	1	1	1	1	0	0	1	0	Fri	Mar	17	0	0	0	0	1	1	1
not available	10	1	13.76	933.57	1014.22	0	0	141	17	23	16	20	66	50	1	1	1	1	2	0	0	0	Mon	Mar	21	0	0	0	0	0	0	0
not available	87	1	0.27	944.64	927.15	1	2	1	28	19	1	2	24	30	0	0	0	0	2	0	1	0	Tue	Mar	18	0	0	0	0	0	0	0
not available	66	1	1.44	1066.68	1037.84	0	0	239	39	25	2	19	29	2	0	0	0	0	1	0	0	0	Tue	Mar	5	0	0	0	0	0	0	0
not available	93	0	2.75	936.64	970.28	0	0	108	39	23	2	13	29	18	0	0	0	0	0	3	0	0	Sun	Mar	15	0	0	0	0	0	0	0
not available	36	0	6.3	1032.19	1073.16	0	0	380	17	23	16	20	66	50	1	1	1	1	0	0	0	0	Sat	Mar	10	0	0	0	0	0	0	0
not available	9	1	7.13	1017	975.05	1	0	222	35	9	16	20	66	50	0	0	0	0	2	0	0	0	Thu	Mar	11	0	0	0	0	0	0	0
not available	68	0	0.16	1029.43	936.21	1	0	344	39	34	2	7	51	65	0	0	0	0	2	0	1	0	Tue	Mar	6	0	0	0	0	0	0	0
not available	77	0	5.08	1003.35	1050.88	0	0	421	23	23	16	20	66	50	1	1	1	1	0	0	0	0	Sat	Mar	16	0	0	0	0	0	0	0
not available	16	1	0.59	1101.21	993.7	0	0	5	39	23	14	13	68	55	0	0	0	0	0	0	0	0	Fri	Mar	20	0	0	0	0	0	0	0
not available	75	0	2.75	1102.97	1015.87	0	0	132	39	23	14	13	68	55	0	0	0	0	2	0	0	0	Fri	Mar	14	0	0	0	0	1	1	1
not available	34	0	6.24	1039.07	997.82	0	0	400	39	16	2	12	51	100	0	0	0	0	1	0	0	0	Sat	Mar	6	0	0	0	0	1	1	1
not available	63	1	0.82	1075.9	1049.51	1	0	515	39	34	2	13	51	63	0	0	0	0	2	1	0	0	Wed	Mar	9	0	0	0	0	0	0	0
not available	79	0	4.65	1014.01	996.76	0	0	281	39	23	2	13	1	55	0	0	0	0	0	3	0	0	Tue	Mar	2	0	0	0	0	0	0	0
not available	50	1	0.06	1027.73	1051.67	0	0	367	39	40	1	2	38	46	0	0	0	0	1	0	0	0	Sat	Mar	0	0	0	0	0	0	0	0
not available	53	0	0.22	1032.92	1047.56	0	2	309	28	19	1	2	63	70	0	1	1	1	0	1	1	0	Fri	Mar	0	0	0	0	0	0	0	0
not available	51	0	4.39	1066.26	1102.97	0	0	495	39	25	2	19	29	2	0	0	0	0	0	1	0	0	Fri	Mar	15	0	0	0	0	0	0	0
not available	58	0	17.14	1070.09	989.14	0	0	218	39	16	11	12	86	86	0	0	0	0	2	1	0	0	Wed	Apr	12	0	0	0	0	0	0	0
not available	34	1	0.42	1007.89	998.69	0	0	588	39	40	1	2	38	46	0	0	0	0	1	1	0	0	Sat	Apr	8	0	0	0	0	1	1	1
not available	49	1	2.85	910.19	941.63	0	0	350	35	25	2	19	73	2	0	0	0	0	2	1	0	0	Mon	Mar	11	0	0	0	0	1	1	1
not available	43	1	0.76	1050.35	1021	0	0	34	39	40	1	2	63	70	0	0	0	0	2	0	0	0	Tue	Apr	4	0	0	0	0	1	1	1
not available	50	0	0.17	963.98	969.47	0	0	463	28	19	1	2	40	49	0	0	0	0	0	1	0	0	Mon	Apr	8	0	0	0	0	0	0	0
not available	66	0	0.54	1081.28	1063.34	0	2	603	39	34	2	7	51	65	0	0	0	0	1	0	1	0	Sun	Apr	18	0	0	0	0	0	0	0
not available	32	0	2.93	953.35	978.64	1	0	587	39	34	2	7	51	65	0	0	0	1	1	0	0	0	Sun	Apr	10	0	0	0	0	0	0	0
not available	74	0	2.37	1118.1	1037.97	0	0	180	39	34	2	7	61	96	0	0	0	0	2	0	1	0	Sat	Apr	19	0	0	0	0	0	0	0
not available	80	0	6.75	990.7	948.92	0	0	512	39	25	2	19	8	2	0	0	0	0	1	0	0	0	Sat	Apr	9	1	0	0	0	0	0	0
not available	56	1	0.53	952.47	976.97	1	0	610	39	34	2	7	51	65	0	0	0	0	0	1	0	0	Fri	Apr	18	0	0	0	0	0	0	0
not available	55	0	0.11	894.48	977.08	0	0	508	39	27	2	7	51	65	0	0	0	1	2	1	0	0	Wed	Apr	8	0	0	0	0	0	0	0
not available	88	0	0.86	1025.89	1038.06	0	0	417	39	34	2	7	1	2	0	0	0	0	0	2	0	0	Wed	Apr	15	0	0	0	0	0	0	0
not available	67	1	3.41	945.34	986.47	1	0	522	39	9	2	20	8	50	0	0	0	0	0	0	0	0	Thu	Apr	6	0	0	0	0	0	0	0
not available	68	0	3.86	1037.64	1074.69	0	0	483	39	23	14	13	142	18	0	0	0	0	1	0	0	0	Thu	Apr	2	0	0	0	0	0	0	0
not available	63	1	11.37	992.09	976.81	0	0	366	39	10	2	12	1	83	1	1	1	1	1	0	0	0	Thu	Apr	21	0	0	0	0	1	1	1
not available	61	0	8.18	1005.14	977.7	1	0	193	17	9	16	20	66	50	1	1	1	1	1	1	0	0	Tue	Apr	22	0	0	0	0	0	0	0
not available	39	0	0.1	973.3	1108.05	0	0	333	39	27	2	7	1	2	0	0	0	0	2	2	0	0	Wed	Apr	16	0	0	0	0	0	0	0
not available	77	1	0.16	945.58	979.2	0	0	369	35	34	26	27	133	124	0	0	0	0	2	0	0	0	Mon	May	20	0	0	0	0	0	0	0
not available	19	1	2.93	988.06	1020.95	0	0	477	35	37	7	16	26	26	0	0	0	0	1	0	0	0	Thu	May	3	0	0	0	0	0	0	0
not available	84	0	0.04	980.26	966.76	0	0	407	39	40	1	2	33	44	0	0	0	0	1	1	0	0	Fri	May	4	0	0	0	0	1	1	1
not available	48	0	1.56	921.27	952.12	1	0	559	39	34	2	7	73	60	0	0	0	0	2	0	0	0	Mon	May	8	0	0	0	0	0	0	0
not available	85	0	0.17	1089.44	1100.4	0	0	258	39	27	2	7	1	2	0	0	0	0	2	0	1	0	Tue	May	21	0	0	0	0	0	0	0
not available	9	0	0.08	1058.28	935.07	1	0	517	28	19	1	2	59	67	0	0	0	0	0	0	1	0	Tue	May	16	0	0	0	0	0	0	0
not available	87	0	7.9	1014.92	1053.03	0	0	258	39	9	2	20	1	50	0	0	1	1	2	1	0	0	Mon	May	1	1	0	0	0	0	0	0
not available	38	1	0.66	1012.44	1033.07	0	0	256	39	34	2	7	8	33	0	0	0	0	1	0	0	0	Thu	May	19	0	0	0	0	0	0	0
not available	71	0	0.11	928.86	984.57	1	0	44	28	19	1	2	56	62	0	0	0	0	0	1	1	0	Sat	Jun	11	0	0	0	0	0	0	0
not available	80	0	2.38	1033.18	964.83	0	0	78	39	25	3	1	4	3	1	1	1	1	0	4	0	0	Mon	Jun	7	0	0	0	0	0	0	0
not available	69	1	5.29	962.87	892.55	1	0	206	39	25	37	19	191	65	0	0	0	0	0	0	0	3	Fri	Jun	14	0	0	0	0	1	1	1
not available	58	0	1.86	1044.62	991.71	0	0	532	39	37	2	5	51	102	0	0	0	0	0	2	1	0	Mon	Jun	4	0	0	0	0	0	0	0
not available	15	0	0.35	1084.66	1092.35	1	0	180	39	23	2	13	1	55	0	0	0	0	2	1	0	0	Fri	Jun	6	0	0	0	0	0	0	0
not available	79	1	0.26	1051.7	1029.88	0	0	377	39	34	2	7	29	64	0	0	0	0	2	0	1	0	Mon	Jun	19	0	0	0	0	0	0	0
not available	12	1	0.62	967.33	979.09	0	0	61	39	34	7	7	99	2	0	0	0	0	2	0	1	0	Mon	Jun	17	0	0	0	0	0	0	0
not available	87	1	0.37	1043.53	1002.11	0	2	573	39	24	2	7	8	33	0	0	0	0	2	0	0	0	Sat	Jun	0	0	0	0	0	0	0	0
not available	7	1	0.23	958.16	1037.22	1	0	12	37	36	33	36	118	120	0	0	0	0	0	0	0	0	Mon	Jun	19	0	0	0	0	0	0	0
not available	0	0	12.59	984.26	960.65	0	0	537	35	38	5	3	12	10	1	1	1	1	1	0	0	0	Tue	Jun	11	0	0	0	0	0	0	0
not available	52	0	0.5	1084.32	1043.78	1	0	353	39	27	2	7	1	2	0	0	0	0	0	0	1	0	Sat	Jun	7	0	0	0	0	0	0	0
not available	20	0	3.13	1026.97	1028.06	1	0	149	23	23	28	16	114	57	1	1	1	1	1	3	1	0	Sun	Jun	19	0	0	0	0	0	0	0
not available	51	1	3.73	1024.96	1022.37	0	0	9	39	29	12	11	91	73	0	0	0	0	2	2	0	0	Mon	Sep	3	0	0	0	0	1	1	1
not available	13	1	2.24	967.92	986.48	0	0	290	39	25	2	11	1	104	1	1	1	1	1	3	0	0	Thu	Jan	5	0	0	0	0	1	1	1
not available	50	1	1.01	1052.01	1014.79	0	0	165	19	25	12	11	98	104	1	1	1	1	1	2	1	0	Wed	Jul	11	0	0	0	0	1	1	1
not available	17	1	2.39	960.63	1012.73	0	1	154	35	25	12	11	98	104	0	0	0	0	1	1	0	0	Fri	Jul	2	0	0	0	0	1	1	1
not available	76	0	2.58	970.1	995.48	0	0	122	39	34	12	11	91	73	0	0	0	0	0	2	0	0	Tue	Jul	0	0	0	0	0	0	0	0
not available	59	1	18.16	858.33	940.23	0	0	97	23	23	14	13	42	18	1	1	1	1	1	9	1	0	Sat	Jul	15	0	0	0	0	1	1	1
not available	12	1	0.3	969.01	984.71	0	0	240	39	27	2	7	1	2	0	0	0	0	0	5	1	0	Fri	Jul	7	0	0	0	0	0	0	0
not available	83	0	15.02	1042.75	1055.31	0	0	581	23	23	14	13	68	55	1	1	1	1	0	0	0	0	Wed	Jul	21	0	0	0	0	0	0	0
not available	94	0	3.12	1088.03	1020.63	0	0	315	39	23	14	13	42	18	1	1	1	1	0	5	0	0	Mon	Aug	8	0	0	0	0	0	0	0
not available	37	1	13.77	966.27	937.03	0	0	186	23	26	12	11	91	73	0	0	0	0	0	2	0	0	Tue	Aug	12	0	0	0	0	0	0	0
not available	16	0	3.1	907.67	959.15	1	0	417	23	23	14	20	42	50	1	1	1	1	1	0	0	0	Thu	Sep	14	0	0	0	0	0	0	0
not available	60	0	4.83	997.53	1018.35	0	0	464	39	26	14	17	42	108	0	0	0	0	1	3	0	0	Sun	Sep	17	0	0	0	0	0	0	0
not available	55	1	1.73	1059.84	1032.24	0	0	407	15	26	12	11	91	73	1	1	1	1	1	5	1	0	Mon	Sep	13	0	0	0	0	0	0	0
not available	81	0	1.34	1029.4	1010.66	0	0	521	23	23	14	13	68	55	1	1	1	1	1	0	1	0	Wed	Oct	22	0	0	0	0	0	0	0
not available	83	0	3.74	1076.64	984.49	0	0	342	39	26	2	11	1	73	0	0	0	0	1	6	0	0	Tue	Nov	5	0	0	0	0	0	0	0
not available	61	0	3.98	982.09	973.02	0	0	127	39	25	2	11	1	117	0	0	0	0	1	5	0	0	Tue	Oct	6	0	0	0	0	0	0	0
not available	14	1	0.94	1094.33	1031.5	0	0	465	35	25	29	33	212	204	0	0	0	0	0	4	1	0	Mon	Oct	7	0	0	0	0	0	0	0
not available	14	1	5.19	976.81	974.49	0	0	286	21	29	29	33	104	92	1	1	1	1	1	0	0	0	Tue	Oct	18	0	0	0	0	0	0	0
not available	61	1	2.43	1056.7	1005.11	0	0	224	39	29	2	11	1	73	0	0	0	0	0	6	0	0	Fri	Oct	8	0	0	0	0	0	0	0
not available	20	1	3.87	1002.87	1017	0	0	222	21	29	12	11	91	73	1	1	1	1	0	9	1	0	Sat	Nov	9	0	0	0	0	0	0	0
not available	57	0	1.07	1014.74	965.18	0	0	588	39	37	27	16	114	57	0	0	0	0	1	6	1	0	Mon	Nov	11	0	0	0	0	0	0	0
not available	64	1	2.2	970.27	936.44	0	0	524	39	29	2	11	1	126	1	1	1	1	0	7	0	0	Sun	Nov	7	0	0	0	0	0	0	0
not available	6	1	3.15	955.15	980.53	0	0	412	39	29	12	11	131	136	0	0	1	1	1	6	0	0	Sun	Dec	2	0	0	0	0	0	0	0
not available	40	0	11.64	1027.17	1113.78	0	0	350	35	29	12	11	98	104	0	0	0	0	0	5	0	0	Sat	Dec	16	1	0	0	0	0	0	0
not available	5	0	0.78	905.24	972.04	1	0	592	39	34	1	7	33	64	0	0	0	0	2	1	1	0	Wed	Dec	13	0	0	0	0	0	0	0
not available	75	0	3.19	955.35	1004.72	0	0	371	13	23	12	11	91	73	0	1	1	1	0	3	0	0	Tue	Jan	0	1	0	0	0	0	0	0
not available	79	0	7.11	971.32	1026.11	1	0	64	39	23	2	13	29	55	0	0	0	0	1	3	1	2	Tue	Jan	12	0	0	0	0	0	0	0
not available	51	1	3.57	1024.79	1038.74	1	0	346	39	26	14	16	42	26	0	0	0	0	2	9	0	0	Mon	Jan	3	0	0	0	0	0	0	0
not available	80	1	13.68	1066.85	1017.59	1	0	85	15	25	28	16	109	26	1	1	1	1	2	8	1	0	Mon	Jan	20	0	0	0	0	0	0	0
not available	61	0	0.83	986.94	1000.72	0	0	551	35	29	12	11	125	126	0	0	0	0	2	4	1	0	Fri	Mar	10	0	0	0	0	0	0	0
not available	92	1	7.27	946.46	988.18	0	0	238	39	29	12	11	100	101	0	0	0	0	2	3	0	0	Thu	Mar	10	0	0	0	0	0	0	0
not available	48	1	15.71	980.33	1044.88	0	0	482	39	23	14	13	42	18	0	0	0	0	2	1	0	4	Tue	Mar	18	0	0	0	0	0	0	0
not available	82	1	5.02	1102.8	1046.01	0	2	12	39	25	2	19	8	2	0	0	0	0	1	0	0	0	Thu	Mar	9	1	0	0	0	0	0	0
not available	73	1	3.17	1039.27	1069.02	0	2	448	19	25	27	19	1	2	1	1	1	1	0	0	1	0	Wed	Apr	6	0	0	0	0	0	0	0
not available	18	1	3.19	899.37	951.11	0	0	151	39	34	2	33	8	92	0	0	0	0	2	3	0	0	Mon	Apr	4	0	0	0	0	1	1	1
not available	58	1	3.07	1052.3	1007.94	0	0	149	39	34	2	7	29	64	0	0	0	0	1	2	1	0	Mon	Apr	5	1	0	0	0	0	0	0
not available	84	0	4.58	941.2	978.2	1	0	168	39	23	14	19	42	65	0	0	0	0	1	5	1	0	Sun	May	13	0	0	0	0	0	0	0
not available	89	0	2.13	967.12	1067.76	1	0	233	39	29	12	11	131	136	0	0	0	0	2	3	0	0	Thu	May	2	0	0	0	0	0	0	0
not available	66	1	0.24	1040.3	971.92	0	2	291	28	19	1	2	43	53	0	0	0	0	1	2	1	0	Wed	May	2	0	0	0	0	0	0	0
not available	15	0	3.64	992.94	1092.77	0	0	485	39	29	12	11	85	81	0	0	0	0	2	3	0	0	Thu	Jun	19	0	0	0	0	0	0	0
not available	59	1	7	1018.32	1010.6	1	0	35	35	29	12	11	131	136	0	0	0	1	0	0	0	0	Fri	May	13	0	0	0	0	1	1	1
not available	60	1	0.7	980.31	1043.35	1	0	381	21	29	12	11	131	136	1	1	1	1	0	0	1	0	Thu	May	8	0	0	0	0	1	1	1
not available	47	1	1.22	919.18	1011.16	0	0	583	15	26	17	17	48	35	1	1	1	1	1	4	0	0	Thu	May	1	0	0	0	0	1	1	1
not available	53	1	1.93	864.53	874.21	0	0	553	35	26	17	17	108	94	0	0	1	1	2	6	0	0	Thu	Jun	8	0	0	0	0	0	0	0
not available	57	1	0.14	884.25	943.87	0	0	570	15	26	17	17	108	94	1	1	1	1	0	4	0	0	Tue	Jun	20	0	0	0	0	0	0	0
not available	8	1	1.18	1021.24	1066.1	0	0	92	21	29	12	11	91	73	1	1	1	1	1	3	0	0	Thu	Jun	13	0	0	0	0	1	1	1
not available	2	1	0.64	1003.09	1021.15	0	0	268	39	13	6	6	10	9	0	0	0	0	1	0	1	0	Mon	Jun	6	0	0	0	0	0	0	0
not available	56	1	0.34	1075.01	1095.01	0	0	491	39	40	2	7	1	2	0	0	0	0	1	0	1	0	Sat	Jun	4	0	0	0	0	0	0	0
not available	1	1	1.75	890.26	945.13	1	0	140	35	26	12	11	98	104	0	0	0	0	2	2	0	0	Thu	Jun	11	0	0	0	0	0	0	0
not available	49	0	3.99	1053.04	1080.09	0	0	442	35	23	14	13	68	55	0	0	0	0	0	1	0	0	Wed	Jul	1	0	0	0	0	0	0	0
not available	3	0	1.37	879.77	1010.58	0	0	43	39	23	2	13	1	18	0	0	0	0	2	3	0	0	Thu	Aug	16	0	0	0	0	0	0	0
not available	36	1	0.91	1015.55	1044.27	1	0	214	39	26	2	33	1	92	0	0	0	0	1	2	1	0	Sat	Aug	5	0	0	0	0	0	0	0
not available	77	0	1.17	976.08	1021.7	0	0	564	35	25	27	19	147	41	0	0	0	0	2	0	0	0	Wed	Aug	15	0	0	0	0	1	1	1
not available	51	1	0.68	984.43	979.7	0	0	475	39	29	2	11	1	126	0	0	0	0	2	2	0	0	Fri	Sep	17	0	0	0	0	0	0	0
not available	32	1	0.48	919.18	1016.95	1	0	433	28	19	1	2	28	38	0	0	0	0	1	2	1	0	Fri	Nov	0	0	0	0	0	0	0	0
not available	60	1	5.97	995.15	1015.29	0	0	331	39	29	2	33	1	92	0	0	0	0	2	1	1	0	Sat	Oct	19	0	0	0	0	0	0	0
not available	32	1	1.59	1047.47	1074.79	0	0	360	39	34	2	7	1	2	0	0	0	0	2	0	1	0	Thu	Dec	14	0	0	0	0	0	0	0
not available	51	1	0.1	944.29	990.31	1	0	327	39	27	1	2	43	53	0	0	0	0	1	0	0	0	Thu	Jan	22	0	0	0	0	0	0	0
not available	74	1	3.51	1036.27	927.1	0	0	150	39	29	2	16	8	114	0	0	0	0	1	0	0	0	Wed	Jan	8	0	0	0	0	0	0	0
not available	93	0	0.92	881.11	945.65	1	0	109	28	24	1	7	43	64	0	0	0	0	1	0	1	0	Sat	Jan	17	0	0	0	0	0	0	0
not available	58	1	1.67	992.91	999.18	1	0	408	39	23	14	19	68	2	0	0	0	0	0	0	1	0	Sun	Jan	2	0	0	0	0	0	0	0
not available	67	0	0.26	1035.96	1021.34	0	0	373	39	27	1	2	63	70	0	0	0	0	0	0	1	0	Fri	Feb	16	0	0	0	0	1	1	1
not available	19	0	5.5	1033	944.38	0	0	148	39	29	1	11	63	104	0	0	0	1	0	0	0	0	Tue	Feb	14	0	0	0	0	0	0	0
not available	63	0	5.36	1004.68	934.86	0	0	470	21	29	12	11	98	104	1	1	1	1	1	1	1	0	Sat	Mar	18	0	0	0	0	0	0	0
not available	60	1	1.25	987.19	1024.25	0	0	169	39	30	1	6	28	21	0	0	0	0	1	0	1	0	Fri	Mar	9	0	0	0	0	1	1	1
not available	88	1	3.75	1042.89	983.92	1	0	57	39	29	12	11	85	81	0	0	0	0	2	0	0	0	Mon	Apr	5	0	0	0	0	0	0	0
not available	60	1	0.2	946.27	928.23	0	0	488	37	36	33	36	118	120	0	0	0	0	1	0	0	0	Tue	May	11	0	0	0	0	0	0	0
not available	56	1	1.92	1055.47	1070.77	1	0	319	39	23	14	13	68	55	0	0	0	0	0	2	1	0	Tue	May	19	0	0	0	0	0	0	0
not available	48	1	15.2	1013.34	1100.05	0	0	445	39	25	2	29	1	26	0	0	0	1	0	3	0	0	Mon	May	8	0	0	0	0	0	0	0
not available	9	1	58.77	977.31	1031.5	0	0	184	39	12	1	12	28	86	0	0	1	1	1	1	0	0	Mon	Jun	11	0	0	0	0	1	1	1
not available	64	1	1.88	1028.73	940.13	0	0	459	39	25	2	33	1	133	0	0	1	1	2	0	0	0	Tue	Jun	6	0	0	0	0	0	0	0
not available	62	0	14.89	980.67	1035.36	0	0	575	39	25	2	29	1	26	0	0	0	0	1	0	0	0	Sun	Jun	4	0	1	1	0	0	0	0
not available	36	1	0.07	1002.16	934.92	0	0	209	29	20	3	1	17	14	0	0	1	1	2	3	0	0	Tue	Jun	6	0	0	0	0	0	0	0
not available	79	1	0.07	950.2	995.81	0	0	263	29	20	3	1	17	14	0	0	1	1	1	2	0	0	Thu	Jun	2	0	0	0	0	0	0	0
not available	50	1	0.09	920.56	969.98	0	0	319	29	20	3	1	17	14	0	0	1	1	2	0	0	0	Thu	Jun	22	0	0	0	0	0	0	0
not available	79	1	7.11	954.52	989.56	1	0	562	17	9	16	20	66	50	1	1	1	1	0	0	0	0	Thu	Jul	5	0	0	0	0	0	0	0
not available	57	1	6.07	894.83	1055.46	0	0	174	39	23	2	20	1	50	0	0	0	0	1	0	0	0	Wed	Jul	11	0	0	0	0	0	0	0
not available	40	1	11.19	1020.85	1076.71	1	0	5	39	23	2	13	1	18	0	0	0	0	2	3	1	0	Sat	Jul	20	0	0	1	0	0	0	0
not available	43	1	4.83	968.45	970.68	1	0	503	39	23	14	13	68	55	0	0	0	0	1	1	0	0	Thu	Aug	19	0	0	0	0	0	0	0
not available	75	1	11.06	1023.77	893.12	0	0	466	23	23	16	20	66	50	1	1	1	1	1	0	1	0	Wed	Jul	0	0	0	0	0	0	0	0
not available	6	1	0.07	949.72	933.6	0	0	16	29	20	3	1	17	14	0	0	1	1	0	1	0	0	Fri	Aug	1	0	0	0	0	0	0	0
not available	64	1	5.93	1033.22	994.18	1	0	126	35	9	16	20	66	50	0	0	0	1	2	2	0	0	Thu	Aug	6	0	0	0	0	1	1	1
not available	16	1	1.06	1089.8	1092.82	1	0	216	39	23	2	20	1	50	0	0	0	0	2	0	0	0	Wed	Aug	12	0	0	0	0	0	0	0
not available	4	1	0.09	998.92	997.3	0	0	402	29	20	3	1	17	14	0	0	1	1	1	2	0	0	Mon	Aug	16	0	0	0	0	0	0	0
not available	1	1	19.98	1002.13	1018.47	1	0	505	17	9	16	20	66	50	1	1	1	1	0	0	0	0	Thu	Aug	1	0	0	0	0	1	1	1
not available	4	1	37.03	1044.06	1089.37	1	0	291	23	9	16	20	66	50	1	1	1	1	1	0	0	0	Tue	Aug	16	0	0	0	0	0	0	0
not available	34	1	0.14	1007.36	983.13	0	0	551	29	20	3	1	17	14	0	0	1	1	1	2	0	0	Tue	Sep	0	0	0	0	0	0	0	0
not available	21	0	12.45	999.83	959.54	0	0	554	35	25	2	19	29	41	0	0	0	0	1	0	0	0	Thu	Sep	5	0	0	0	0	0	0	0
not available	67	1	0.07	903.98	932.52	0	0	510	29	20	3	1	17	14	0	0	1	1	1	1	0	0	Fri	Sep	3	0	0	0	0	0	0	0
not available	84	1	0.07	970.05	1000.14	0	0	336	29	20	3	1	17	14	0	0	1	1	2	4	0	0	Thu	Sep	8	0	0	0	0	0	0	0
not available	82	1	0.07	892.02	1023.51	0	0	606	29	20	3	1	17	14	0	0	1	1	2	1	0	0	Thu	Sep	1	0	0	0	0	0	0	0
not available	22	0	9.37	845.99	942.5	0	0	386	39	29	2	28	1	107	0	0	0	0	2	0	1	0	Thu	Sep	12	1	0	0	0	0	0	0
not available	39	1	5.96	1057.28	951.7	1	0	305	23	23	16	20	66	50	1	1	1	1	2	1	1	0	Fri	Oct	9	0	0	0	0	0	0	0
not available	63	1	12.12	1004.26	990.96	0	0	409	39	23	2	20	1	50	0	0	0	0	2	0	0	0	Tue	Oct	14	0	0	0	0	0	0	0
not available	72	1	14.03	925.14	975.14	0	0	355	23	23	16	20	66	50	1	1	1	1	1	0	1	0	Thu	Oct	15	0	0	0	0	0	0	0
not available	80	1	18.72	904.14	913.87	0	0	361	35	25	2	29	1	26	0	0	0	0	0	0	1	0	Tue	Oct	10	0	0	0	0	0	0	0
not available	22	0	22.93	908.94	971.67	0	0	334	39	23	7	20	26	50	0	0	0	0	2	0	0	0	Wed	Oct	13	1	0	0	0	1	1	1
not available	73	1	0.17	981.94	988.1	0	0	441	29	20	3	1	17	14	0	0	1	1	0	1	0	0	Sat	Oct	7	0	0	0	0	0	0	0
not available	61	1	7.01	1033.02	1034.48	0	0	461	35	25	2	29	1	26	0	0	0	0	2	1	0	0	Thu	Oct	18	0	0	0	0	0	0	0
not available	89	1	8.77	1008.6	944.21	0	0	417	23	23	16	20	66	50	1	1	1	1	0	0	0	0	Wed	Oct	20	0	0	0	0	0	0	0
not available	60	1	9.78	951.31	1019.55	0	0	574	39	29	2	16	1	26	0	0	0	0	1	0	0	0	Tue	Oct	18	0	0	0	0	0	0	0
not available	65	1	0.08	895.69	896.34	0	0	519	29	20	3	1	17	14	0	0	1	1	0	2	0	0	Wed	Nov	19	0	0	0	0	0	0	0
not available	58	1	10.77	1081.92	938.5	1	0	74	35	9	16	20	66	50	0	0	0	0	1	0	0	0	Thu	Nov	6	0	0	0	0	0	0	0
not available	40	0	6.71	900.69	889.31	0	0	147	39	29	2	16	1	57	0	0	0	0	2	0	0	0	Fri	Nov	15	0	0	0	0	0	0	0
not available	1	1	0.06	947.38	996.25	0	0	600	29	20	3	1	17	14	0	0	1	1	0	2	0	0	Thu	Dec	3	0	0	0	0	0	0	0
not available	52	1	58.81	1000.18	1066.93	1	0	21	17	9	16	20	66	50	1	1	1	1	2	0	1	0	Thu	Nov	16	0	0	0	0	0	0	0
not available	73	0	11.62	1007.13	986.86	0	0	75	35	25	2	19	1	41	0	0	0	0	2	1	0	0	Tue	Nov	4	0	0	0	0	0	0	0
not available	73	1	0.08	885.68	918.87	0	0	490	35	24	3	1	17	14	0	0	0	1	0	3	0	0	Thu	Nov	11	0	0	0	0	0	0	0
not available	3	0	7.43	1015.47	1055.38	1	0	595	35	25	2	13	1	55	0	0	0	0	2	1	1	0	Fri	Dec	8	0	0	0	0	0	0	0
not available	57	0	2.02	988.03	1018.34	1	0	534	39	23	2	13	1	55	0	0	0	0	0	2	0	0	Thu	Dec	11	0	0	0	0	0	0	0
not available	55	1	4.07	941.65	956.55	0	0	255	39	23	2	19	1	41	0	0	0	0	1	0	0	0	Sat	Jan	3	0	0	0	0	0	0	0
not available	56	1	0.05	1011.67	901.51	0	0	489	29	20	3	1	17	14	0	0	1	1	1	2	0	0	Fri	Dec	19	0	0	0	0	0	0	0
not available	68	1	0.05	897.71	920.55	0	0	89	29	20	3	1	17	14	0	0	1	1	2	2	0	0	Thu	Jan	22	0	0	0	0	0	0	0
not available	40	1	10.83	980.32	1053.5	0	0	23	39	25	2	19	8	2	0	0	0	0	0	0	0	0	Thu	Jan	6	0	0	0	0	0	0	0
not available	54	1	0.08	1037.84	998.78	0	0	465	29	20	3	1	17	14	0	0	1	1	1	1	0	0	Tue	Jan	3	0	0	0	0	0	0	0
not available	71	1	0.16	912.95	1020.94	0	0	158	29	20	3	1	52	54	0	0	1	1	1	0	0	0	Thu	Jan	20	0	0	0	0	0	0	0
not available	23	1	1.43	936.14	951.46	0	0	441	39	23	28	13	8	55	0	0	0	0	2	0	0	0	Thu	Jan	20	0	0	0	0	0	0	0
not available	63	0	4.29	1037.19	1035.83	1	0	328	39	23	2	16	8	26	0	0	0	0	2	0	1	0	Sun	Feb	6	0	0	0	0	0	0	0
not available	80	1	0.11	981.18	988.59	0	0	422	29	20	3	1	52	54	0	0	1	1	1	1	0	0	Thu	Feb	2	0	0	0	0	0	0	0
not available	39	1	0.13	893.48	1003.84	0	0	143	29	20	3	1	52	54	0	0	0	1	1	1	0	0	Tue	Feb	0	0	0	0	0	0	0	0
not available	26	1	0.17	974.21	944.68	0	0	495	29	20	3	1	52	54	0	0	1	1	1	2	0	0	Thu	Feb	3	0	0	0	0	0	0	0
not available	58	0	8.46	1012.6	1031.34	0	2	484	39	9	2	20	61	50	0	0	0	0	0	0	0	0	Thu	Feb	21	0	0	0	0	0	0	0
not available	22	0	2.24	957.88	983.07	0	0	610	39	23	14	13	142	18	0	0	0	0	2	0	0	0	Sun	Mar	5	0	0	0	0	0	0	0
not available	25	0	30	1117.34	1072.86	0	2	134	17	9	16	20	66	50	1	1	1	1	2	0	0	0	Mon	Mar	17	0	0	0	0	0	0	0
not available	81	0	3.5	1099.06	1012.42	0	0	434	39	23	2	13	29	18	0	0	0	0	0	1	0	0	Tue	Apr	8	0	0	0	0	1	1	1
not available	5	1	0.11	901.85	904.67	0	0	128	29	20	3	1	52	54	0	0	1	1	2	0	0	0	Sun	Mar	20	0	0	0	0	0	0	0
not available	27	1	0.14	1025.29	1011.39	0	0	569	29	20	3	1	52	54	0	0	1	1	2	3	0	0	Thu	Apr	3	0	0	0	0	0	0	0
not available	48	0	8.53	913.26	944.36	1	0	444	35	9	16	20	66	50	0	0	0	0	0	0	0	0	Thu	Apr	10	0	0	0	0	0	0	0
not available	76	0	20.17	923.24	901.11	1	0	49	17	9	16	20	66	50	1	1	1	1	1	0	1	0	Wed	Apr	11	0	0	0	0	0	0	0
not available	43	0	4.86	992.31	944.74	1	0	199	35	25	3	1	4	3	0	0	0	0	0	3	0	0	Fri	Apr	4	0	0	0	0	0	0	0
not available	33	1	0.07	996.08	993.19	0	0	489	29	20	3	1	52	54	0	0	1	1	1	0	0	0	Mon	May	1	0	0	0	0	0	0	0
not available	21	0	0.6	923.46	961.36	0	0	329	39	34	2	7	1	2	0	0	0	0	0	0	0	0	Thu	Apr	14	0	0	0	0	0	0	0
not available	52	1	1.58	893.44	992.81	0	0	107	39	34	2	7	1	2	0	0	0	0	2	0	0	0	Fri	May	5	0	0	0	0	0	0	0
not available	72	1	1.6	933.48	1002.61	0	0	55	39	34	1	7	34	2	0	0	0	0	2	0	0	0	Mon	May	16	0	0	0	0	0	0	0
not available	54	0	5.92	960.09	927.45	1	0	37	39	23	14	13	42	18	0	0	0	0	2	0	0	0	Tue	May	3	0	0	0	0	0	0	0
not available	20	1	3.66	1058	1050.29	0	0	555	39	24	2	7	1	2	0	0	0	0	0	0	0	0	Tue	May	17	0	0	0	0	1	1	1
not available	71	1	0.24	1080.94	1059.75	1	0	364	28	40	1	2	22	29	0	0	0	0	1	1	1	0	Fri	Jul	11	0	0	0	0	0	0	0
not available	19	1	0.94	1117.95	1060.45	0	0	228	39	34	2	7	1	2	0	0	0	0	0	0	0	0	Sun	Aug	3	0	0	0	0	0	0	0
not available	2	0	0.71	955.65	1028.96	1	0	365	39	30	2	13	1	50	0	0	0	0	0	1	1	0	Fri	Aug	13	0	0	0	0	0	0	0
not available	1	1	2.98	983.84	912.92	0	0	256	39	23	2	13	1	18	0	0	0	0	1	2	0	0	Sun	Sep	5	0	0	0	0	0	0	0
not available	31	1	0.07	903.6	1039.57	0	0	569	39	40	1	2	22	29	0	0	0	0	0	0	0	0	Fri	Sep	17	0	0	0	0	0	0	0
not available	58	0	0.62	1018.67	1010.14	0	2	555	39	40	1	2	28	38	0	0	0	0	2	2	0	0	Thu	Oct	9	0	0	0	0	0	0	0
not available	13	1	0.15	965.74	1037.09	0	0	164	39	27	1	2	38	46	0	0	0	0	1	0	0	0	Tue	Nov	6	0	0	0	0	0	0	0
not available	51	1	0.88	1034.35	982.68	0	0	117	39	23	14	13	68	55	0	0	0	0	0	0	0	0	Mon	Nov	20	0	0	0	0	0	0	0
not available	11	1	1.28	966.99	1008.11	0	0	317	39	34	1	7	34	33	0	0	1	1	0	0	0	0	Fri	Nov	16	0	0	0	0	0	0	0
not available	71	1	8.77	1000.98	1016.76	1	0	59	39	9	2	20	1	50	1	1	1	1	0	0	0	0	Mon	Nov	6	0	0	0	0	0	0	0
not available	22	1	12.59	1050.08	1041.64	1	0	463	17	23	16	20	66	50	1	1	1	1	2	0	0	0	Sun	Feb	1	0	0	0	0	0	0	0
not available	72	0	0.49	965.89	995.37	0	0	524	39	23	2	13	8	18	0	0	0	0	0	0	0	0	Tue	Feb	3	0	0	0	0	0	0	0
not available	5	1	0.11	1027.52	1020.87	0	0	481	28	19	1	2	44	52	0	0	0	0	2	0	1	0	Sat	Feb	20	0	0	0	0	0	0	0
not available	52	1	5.28	958.9	976.31	0	0	271	39	9	2	20	8	50	0	0	0	0	0	0	0	0	Wed	Feb	14	0	0	0	0	0	0	0
not available	7	1	21.66	990.79	954.73	0	0	490	17	9	16	20	66	50	1	1	1	1	2	0	1	0	Thu	Feb	21	0	0	0	0	0	0	0
not available	49	1	1.93	1004.93	1011.73	0	0	250	39	9	16	20	68	50	0	1	1	1	0	3	0	0	Tue	Feb	1	0	0	0	0	0	0	0
not available	72	1	0.14	930	999.94	0	0	602	39	40	1	2	22	29	0	1	1	1	0	2	0	0	Sun	Feb	22	0	0	0	0	0	0	0
not available	49	0	3.62	972.62	970.23	0	0	162	39	23	2	13	1	55	0	0	0	0	0	0	1	0	Sun	Mar	20	0	0	0	0	0	0	0
not available	35	1	0.43	1015.49	988.97	0	0	63	39	24	2	7	8	33	0	0	0	0	0	2	0	0	Thu	Apr	19	0	0	0	0	0	0	0
not available	49	0	0.14	991.36	1063.16	1	0	335	39	27	1	2	15	16	0	0	0	0	2	2	1	0	Mon	Apr	21	0	0	0	0	0	0	0
not available	67	0	0.16	1058.87	1016.29	1	0	482	14	7	16	20	60	63	0	0	0	0	0	0	0	0	Tue	May	12	0	0	0	0	0	0	0
not available	49	1	0.09	928.9	932.41	1	0	546	14	7	16	20	113	118	0	0	0	0	1	1	0	0	Fri	May	16	0	0	0	0	0	0	0
not available	0	1	0.29	1067.35	1034.19	0	0	495	39	40	1	2	40	49	1	1	1	1	0	0	0	0	Thu	Jun	1	0	0	0	0	0	0	0
not available	34	0	0.2	977.74	935.43	0	0	549	14	7	16	20	60	63	0	0	0	0	2	1	0	0	Sat	Jun	4	0	0	0	0	0	0	0
not available	16	0	0.09	996.92	1002.96	0	0	130	29	20	3	1	17	14	0	0	1	1	2	1	0	0	Thu	Jul	1	0	0	0	0	0	0	0
not available	51	1	0.18	921.52	1010.77	0	0	89	18	6	16	20	60	63	1	1	1	1	2	0	0	0	Thu	Jul	16	0	0	0	0	0	0	0
not available	4	0	0.17	963.32	961.47	1	0	110	14	7	24	31	74	76	0	0	0	0	0	1	0	0	Wed	Jul	5	0	0	0	0	0	0	0
not available	53	0	0.24	932.18	1029.08	0	0	321	14	7	16	20	113	118	0	0	0	0	0	1	0	0	Fri	Jul	14	0	0	0	0	0	0	0
not available	62	1	1.22	1031.96	1060.22	0	0	194	35	23	14	13	42	18	0	0	0	0	2	2	0	0	Tue	Jul	21	0	0	0	0	0	0	0
not available	59	0	1.46	987.26	1099.67	1	0	588	39	29	2	28	1	60	0	0	0	0	2	1	0	0	Wed	Jul	1	0	0	0	0	0	0	0
not available	62	0	0.18	1062.67	1026.35	1	0	377	26	14	16	20	60	63	0	0	0	0	0	0	0	0	Fri	Jul	11	0	0	0	0	0	0	0
not available	50	1	0.14	975.2	1051.31	1	0	191	26	14	16	20	113	118	0	0	0	0	1	0	0	0	Wed	Jul	7	0	0	0	0	0	0	0
not available	21	0	0.15	973.95	939.83	0	0	100	26	14	16	20	60	63	0	0	0	1	2	0	0	0	Thu	Jul	17	0	0	0	0	0	0	0
not available	62	0	0.08	987.19	943.91	0	0	139	29	20	3	1	17	14	0	0	1	1	1	0	0	0	Thu	Jul	18	0	0	0	0	0	0	0
not available	39	0	0.09	960.62	987.91	0	0	366	29	20	3	1	17	14	0	0	1	1	0	1	0	0	Thu	Aug	11	0	0	0	0	0	0	0
not available	59	1	0.16	987.72	1006.57	0	0	289	26	14	16	20	60	63	0	0	0	0	0	0	0	0	Thu	Aug	0	0	0	0	0	0	0	0
not available	95	0	0.19	924.89	900.12	1	0	484	26	14	24	31	74	76	0	0	0	0	1	1	0	0	Tue	Aug	22	0	0	0	0	0	0	0
not available	50	0	0.2	1045.19	986.53	0	0	74	26	14	16	20	113	118	0	0	0	0	1	0	0	0	Tue	Jul	6	0	0	0	0	0	0	0
not available	79	0	0.24	1054.04	1036.28	1	0	82	26	14	24	31	74	76	0	0	0	0	0	0	0	0	Tue	Aug	17	0	0	0	0	0	0	0
not available	7	0	4.42	1032.43	981.98	1	0	441	39	25	2	29	1	114	0	0	0	0	0	0	0	0	Tue	Aug	14	0	0	0	0	0	0	0
not available	26	1	13.46	1000.48	1070.53	0	0	349	39	25	2	19	1	41	0	0	0	0	1	0	0	0	Thu	Aug	14	0	0	0	0	0	0	0
not available	2	0	0.22	921.52	1036.77	0	0	554	26	14	16	20	60	63	0	0	0	1	2	0	0	0	Thu	Jul	18	0	0	0	0	0	0	0
not available	60	0	0.07	1006.08	964.56	0	0	437	29	20	3	1	17	14	0	0	1	1	2	0	0	0	Thu	Aug	21	0	0	0	0	0	0	0
not available	55	0	0.2	960.99	976.87	0	0	14	26	14	16	20	60	63	0	0	0	0	1	0	0	0	Thu	Aug	0	0	0	0	0	0	0	0
not available	71	0	1.67	995.69	1012.77	1	0	359	39	23	14	13	42	18	0	0	0	0	2	2	0	0	Tue	Aug	0	0	0	0	0	0	0	0
not available	74	0	0.19	1037.54	1028.71	1	0	467	26	14	16	20	60	63	0	0	0	0	1	0	0	0	Thu	Aug	20	0	0	0	0	0	0	0
not available	8	1	0.11	913.65	963.74	1	0	212	26	14	16	20	60	63	0	0	0	0	0	0	0	0	Wed	Aug	22	0	0	0	0	0	0	0
not available	95	0	0.1	970.63	976.77	0	0	528	29	20	3	1	17	14	0	0	1	1	1	0	0	0	Thu	Aug	12	0	0	0	0	0	0	0
not available	60	0	0.27	939.6	963.58	1	0	455	26	14	24	31	74	76	0	0	0	0	0	0	0	0	Thu	Aug	13	0	0	0	0	0	0	0
not available	84	0	0.23	1003.91	1017.89	1	0	380	26	14	24	31	74	76	0	0	0	0	0	0	0	0	Tue	Sep	8	0	0	0	0	0	0	0
not available	52	0	0.16	1026.33	1081.5	1	0	577	26	14	16	20	60	63	0	0	0	0	0	0	0	0	Wed	Sep	11	0	0	0	0	0	0	0
not available	53	0	0.18	991.34	1073	1	0	475	26	14	16	20	60	63	0	0	0	1	2	0	0	0	Thu	Sep	12	0	0	0	0	0	0	0
not available	12	0	0.17	1040.59	952.59	0	0	529	26	14	16	20	60	63	0	0	0	0	2	0	0	0	Wed	Sep	19	0	0	0	0	0	0	0
not available	1	0	0.13	878.02	945.67	0	0	303	29	20	3	1	17	14	0	0	1	1	2	0	0	0	Thu	Sep	12	0	0	0	0	0	0	0
not available	38	1	0.17	883.48	986.2	1	0	443	39	40	1	2	33	44	0	0	0	0	2	0	1	0	Thu	Sep	9	0	0	0	0	0	0	0
not available	60	0	0.23	904.7	980.05	0	0	29	26	14	16	20	60	63	0	0	0	0	2	0	0	0	Sat	Sep	9	0	0	0	0	0	0	0
not available	79	1	0.11	973.19	957.28	1	0	180	26	14	16	20	60	63	0	0	0	0	0	0	0	0	Tue	Sep	12	0	0	0	0	0	0	0
not available	36	0	0.01	927.39	983.04	0	0	543	29	20	3	1	17	14	0	0	1	1	0	1	0	0	Thu	Sep	3	0	0	0	0	0	0	0
not available	93	0	0.18	964.21	958.1	1	0	139	26	14	24	31	74	76	0	0	0	0	1	1	0	0	Thu	Sep	22	0	0	0	0	0	0	0
not available	21	0	0.2	917.71	1013.92	1	0	476	26	14	24	31	74	76	0	0	0	0	2	0	0	0	Wed	Sep	11	0	0	0	0	0	0	0
not available	2	0	0.11	1003.07	955.89	1	0	500	26	14	16	20	60	63	0	0	0	0	2	1	0	0	Wed	Oct	15	0	0	0	0	0	0	0
not available	34	0	0.14	1047.32	1050.7	1	0	588	26	14	16	20	60	63	0	0	0	0	2	0	0	0	Thu	Oct	3	0	0	0	0	0	0	0
not available	14	1	0.11	967.54	902.9	1	0	389	26	14	16	20	60	63	0	0	0	0	2	0	0	0	Wed	Oct	7	0	0	0	0	0	0	0
not available	3	0	9.34	1039.62	1079.35	1	0	555	39	29	2	28	1	107	0	0	0	0	0	1	0	0	Thu	Oct	1	0	0	0	0	0	0	0
not available	66	0	0.13	918.79	912.42	0	0	377	29	20	3	1	17	14	0	0	1	1	2	0	0	0	Tue	Oct	3	0	0	0	0	0	0	0
not available	38	0	0.08	951.43	975.25	0	0	67	29	20	3	1	17	14	0	0	1	1	0	1	0	0	Thu	Oct	5	0	0	0	0	0	0	0
not available	47	0	6.23	1024.37	1020.4	1	0	208	39	29	2	16	1	57	0	0	0	0	2	0	0	0	Thu	Oct	0	0	0	0	0	0	0	0
not available	36	0	0.2	1004.16	1029.96	0	0	299	26	14	16	20	60	63	0	0	0	0	1	0	0	0	Sat	Oct	8	0	0	0	0	0	0	0
not available	85	0	0.17	1008.21	958.36	1	0	117	26	14	24	31	74	76	0	0	0	1	2	1	0	0	Tue	Oct	5	0	0	0	0	0	0	0
not available	9	0	0.12	983.22	1037.94	1	0	76	26	14	16	20	60	63	0	0	0	0	2	2	0	0	Tue	Oct	3	0	0	0	0	0	0	0
not available	0	1	0.93	940	880.64	0	0	470	39	38	5	3	32	36	0	0	0	0	0	0	0	0	Thu	Oct	9	0	0	0	0	0	0	0
not available	22	1	0.64	949.5	1072.27	0	0	379	39	40	1	2	15	16	0	0	0	0	0	0	0	0	Sun	Oct	18	0	0	0	0	0	0	0
not available	60	0	0.14	1035.12	1027.35	0	0	32	26	14	16	20	60	63	0	0	0	1	2	0	0	0	Wed	Oct	2	0	0	0	0	0	0	0
not available	65	0	2.86	928.61	937.33	0	0	147	39	34	2	7	1	2	1	1	1	1	0	0	0	0	Thu	Oct	18	0	0	0	0	0	0	0
not available	59	0	0.16	907.14	940.27	0	0	281	29	20	3	1	17	14	0	0	1	1	1	3	0	0	Fri	Oct	16	0	0	0	0	0	0	0
not available	39	0	0.17	1000.77	945.67	1	0	414	26	14	24	31	74	76	0	0	0	0	2	0	0	0	Thu	Nov	4	0	0	0	0	0	0	0
not available	92	0	0.21	1003.28	1077.72	1	0	411	26	14	24	31	74	76	0	0	0	0	2	0	0	0	Wed	Nov	9	0	0	0	0	0	0	0
not available	53	0	0.17	994.51	1006.82	1	0	187	26	14	16	20	60	63	0	0	0	0	2	1	0	0	Wed	Nov	9	0	0	0	0	0	0	0
not available	54	1	0.13	917.72	964.09	1	0	472	26	14	16	20	60	63	0	0	0	0	0	0	0	0	Wed	Nov	18	0	0	0	0	0	0	0
not available	64	0	0.16	1037.86	941.56	0	0	503	26	14	16	20	60	63	0	0	0	1	0	1	0	0	Thu	Nov	22	0	0	0	0	0	0	0
not available	36	0	0.14	994.41	909.14	0	0	505	29	20	3	1	17	14	0	0	1	1	2	0	0	0	Thu	Nov	2	0	0	0	0	0	0	0
not available	51	1	0.15	908.48	988.23	1	0	151	28	40	1	2	56	62	0	0	0	0	2	0	1	0	Thu	Nov	5	0	0	0	0	1	1	1
not available	75	0	0.39	1065.13	961.06	0	0	602	39	29	2	19	1	57	0	0	0	0	1	1	0	0	Wed	Nov	18	0	0	0	0	0	0	0
not available	52	1	2.26	1012.97	1018.72	1	0	484	35	23	16	13	68	50	0	0	0	0	1	0	0	0	Thu	Nov	15	0	0	0	0	0	0	0
not available	87	0	0.19	960.83	990.82	1	0	242	26	14	24	31	74	76	0	1	1	1	2	0	0	0	Wed	Nov	20	0	0	0	0	0	0	0
not available	89	0	0.23	994.14	970.98	0	0	477	26	14	16	20	60	63	0	0	0	0	2	0	0	0	Wed	Dec	5	0	0	0	0	0	0	0
not available	17	0	0.18	1058.78	979.44	1	0	405	26	14	24	31	74	76	0	0	0	1	2	0	0	0	Tue	Dec	9	0	0	0	0	0	0	0
not available	11	0	0.1	1045.87	1021.71	0	0	7	26	14	16	20	60	63	0	0	0	0	0	1	0	0	Wed	Dec	1	0	0	0	0	0	0	0
not available	6	0	0.06	1008.95	1026.27	0	0	8	39	40	1	2	93	109	0	0	0	0	1	0	0	0	Thu	Dec	6	0	0	0	0	1	1	1
not available	67	0	1.9	995.42	959.06	0	0	469	39	25	2	19	1	41	0	0	1	1	2	0	0	0	Sat	Nov	10	0	0	0	0	0	0	0
not available	52	0	0.08	1022.57	964.93	0	0	137	29	20	3	1	17	14	0	0	1	1	2	2	0	0	Tue	Dec	8	0	0	0	0	0	0	0
not available	58	0	0.26	993.55	990.28	0	0	451	27	18	16	20	60	63	0	0	0	0	0	0	0	0	Thu	Nov	7	0	0	0	0	0	0	0
not available	21	1	0.26	1004.31	1058.15	0	0	220	39	27	2	7	1	2	0	0	0	0	0	0	0	0	Tue	Dec	4	0	0	0	0	0	0	0
not available	64	0	0.17	1005.54	995.16	1	0	5	27	18	16	20	60	63	0	0	0	0	2	1	0	0	Tue	Dec	2	0	0	0	0	0	0	0
not available	31	0	0.87	1059.76	1034.33	0	0	322	39	34	1	7	33	64	0	0	0	0	2	0	0	0	Wed	Dec	22	0	0	0	0	0	0	0
not available	24	1	0.16	922.23	970.05	1	0	536	27	18	16	20	60	63	0	0	0	0	1	0	0	0	Wed	Dec	8	0	0	0	0	0	0	0
not available	51	0	0.19	903.82	930.23	0	0	266	27	18	16	20	60	63	0	1	1	1	0	0	0	0	Fri	Dec	12	0	0	0	0	0	0	0
not available	65	0	0.08	1000.35	917.65	0	0	214	35	24	3	1	2	1	0	0	0	1	2	0	0	0	Thu	Dec	11	0	0	0	0	0	0	0
not available	54	0	0.2	977.64	977.57	1	0	336	27	18	24	31	74	76	0	0	0	0	0	0	0	0	Fri	Jan	0	0	0	0	0	0	0	0
not available	85	0	8.99	990.13	1021.31	0	0	382	39	23	2	20	1	50	0	0	0	0	1	0	0	0	Tue	Dec	17	0	0	0	0	0	0	0
not available	3	0	0.38	1028.84	1068.51	1	0	120	27	18	24	31	74	76	0	0	0	1	0	0	0	0	Sun	Dec	6	0	0	0	0	0	0	0
not available	0	0	0.15	1027.42	1010.2	0	0	613	27	18	16	20	60	63	0	0	0	0	0	2	0	0	Tue	Dec	15	0	0	0	0	0	0	0
not available	13	0	0.1	929.58	934.15	0	0	34	29	20	3	1	17	14	0	0	1	1	1	0	0	0	Thu	Dec	8	0	0	0	0	0	0	0
not available	25	0	0.21	956.59	1054.7	1	0	296	27	18	16	20	60	63	0	0	0	0	0	1	0	0	Thu	Dec	16	0	0	0	0	0	0	0
not available	81	0	0.24	1006.85	1007.47	0	0	65	27	18	16	20	60	63	0	0	0	0	0	1	0	0	Wed	Dec	5	0	0	0	0	0	0	0
not available	21	0	0.17	1030.39	975.05	1	0	136	27	18	24	31	74	76	0	0	0	0	2	1	0	0	Tue	Jan	20	0	0	0	0	0	0	0
not available	74	1	0.31	959.21	990.89	0	0	40	27	18	16	20	60	63	0	0	0	0	2	2	0	0	Wed	Jan	20	0	0	0	0	0	0	0
not available	18	1	3.61	1008.93	1062.12	1	0	374	39	9	2	20	1	50	0	0	0	0	0	0	0	0	Tue	Jan	4	0	0	0	0	0	0	0
not available	43	0	0.51	1016.25	971.11	1	0	11	35	23	29	13	68	55	0	0	1	1	0	0	0	0	Sun	Jan	3	0	0	0	0	0	0	0
not available	94	0	3.03	966.22	987.26	1	0	425	23	23	14	13	68	55	1	1	1	1	1	0	1	0	Fri	Jan	13	0	0	0	0	0	0	0
not available	51	1	0.08	983.55	978.92	1	0	502	27	18	16	20	60	63	0	0	0	0	2	2	0	0	Sat	Jan	13	0	0	0	0	0	0	0
not available	52	0	0.16	982.68	992.14	0	0	29	29	20	3	1	17	14	0	0	1	1	0	1	0	0	Thu	Jan	6	0	0	0	0	0	0	0
not available	48	1	0.22	900.37	941.33	0	0	505	27	18	16	20	60	63	1	1	1	1	2	0	0	0	Thu	Jan	6	0	0	0	0	0	0	0
not available	79	1	0.18	1001.12	994.05	0	0	562	18	6	16	20	60	63	1	1	1	1	2	2	0	0	Wed	Jan	8	0	0	0	0	0	0	0
not available	73	1	7.47	1076.07	1056.69	1	0	389	17	9	16	20	66	50	1	1	1	1	2	0	0	0	Thu	Jan	10	0	0	0	0	0	0	0
not available	64	0	0.17	993.04	924.4	1	0	318	27	18	24	31	74	76	0	0	0	0	0	0	0	0	Thu	Jan	7	0	0	0	0	0	0	0
not available	21	0	0.14	971.93	927.01	0	0	203	27	18	16	20	60	63	0	0	0	0	2	0	0	0	Tue	Jan	11	0	0	0	0	0	0	0
not available	31	0	0.22	1015.07	1010.04	1	0	426	27	18	16	20	60	63	0	0	0	0	1	1	0	0	Thu	Jan	11	0	0	0	0	0	0	0
not available	91	0	0.71	1093.98	966.07	0	0	562	39	34	2	7	8	33	0	0	0	0	1	1	1	0	Wed	Jan	14	0	0	0	0	0	0	0
not available	66	1	0.15	906.03	952.57	1	0	108	27	18	16	20	60	63	0	0	0	0	2	0	0	0	Wed	Jan	19	0	0	0	0	0	0	0
not available	8	0	0.13	1039.74	1006.33	0	0	206	27	18	16	20	60	63	0	0	1	1	2	0	0	0	Thu	Jan	0	0	0	0	0	0	0	0
not available	48	0	0.08	970.54	991.1	0	0	568	29	20	3	1	17	14	0	0	1	1	0	0	0	0	Thu	Feb	9	0	0	0	0	0	0	0
not available	55	0	0.13	1004.63	975.05	0	0	47	29	20	3	1	52	54	0	0	1	1	2	0	0	0	Thu	Feb	16	0	0	0	0	0	0	0
not available	74	1	0.22	908.11	1015.65	0	0	190	23	23	14	13	68	55	1	1	1	1	0	0	1	0	Thu	Feb	3	0	0	0	0	0	0	0
not available	85	1	0.22	1021.96	972	0	0	609	27	18	16	20	60	63	0	0	0	0	1	2	0	0	Tue	Feb	7	0	0	0	0	0	0	0
not available	62	0	0.24	900.32	1006.46	1	0	28	27	18	24	31	74	76	0	0	0	0	1	0	0	0	Thu	Feb	14	0	0	0	0	0	0	0
not available	48	0	0.32	939.91	966.41	0	0	468	27	18	16	20	60	63	0	0	0	0	2	0	0	0	Tue	Feb	13	0	0	0	0	0	0	0
not available	22	0	0.26	1035.39	1039.9	1	0	472	27	18	24	31	74	76	0	0	0	1	0	0	0	0	Tue	Feb	11	0	0	0	0	0	0	0
not available	0	0	0.2	1015.35	1062.49	1	0	581	27	18	13	14	74	76	0	0	0	1	0	0	0	0	Wed	Feb	22	0	0	0	0	0	0	0
not available	0	0	0.12	983.07	963.72	0	0	522	27	18	16	20	60	63	0	0	0	0	2	0	0	0	Wed	Feb	20	0	0	0	0	0	0	0
not available	44	0	0.18	1036.54	1038.02	1	0	370	27	18	16	20	60	63	0	0	0	0	0	2	0	0	Thu	Feb	13	0	0	0	0	0	0	0
not available	74	0	0.05	905.46	1030.3	0	0	214	27	18	16	20	60	63	0	0	1	1	1	1	0	0	Wed	Feb	7	0	0	0	0	0	0	0
not available	65	0	0.11	986.96	922.78	0	0	173	29	20	3	1	52	54	0	0	1	1	1	0	0	0	Thu	Feb	1	0	0	0	0	0	0	0
not available	61	0	0.08	976.46	948.47	0	0	46	27	18	16	20	60	63	0	0	0	0	0	0	0	0	Tue	Feb	11	0	0	0	0	0	0	0
not available	15	1	0.31	946.84	972.67	1	0	325	27	18	16	20	60	63	0	0	0	0	2	0	0	0	Tue	Mar	13	0	0	0	0	0	0	0
not available	38	0	0.14	929.13	937.46	0	0	271	29	20	3	1	52	54	0	0	0	1	2	0	0	0	Thu	Mar	18	0	0	0	0	0	0	0
not available	51	1	3.89	991.27	947.92	0	0	600	39	23	2	20	8	50	0	0	0	0	0	0	0	0	Thu	Mar	3	0	0	0	0	0	0	0
not available	52	1	0.17	985.84	950.9	0	0	26	27	18	16	20	60	63	0	0	0	0	0	0	0	0	Tue	Mar	20	0	0	0	0	0	0	0
not available	76	1	6.03	1051.13	976.41	0	0	533	39	9	2	20	29	50	0	0	0	0	0	0	0	0	Thu	Mar	8	0	0	0	0	0	0	0
not available	15	0	0.24	1042.58	1048.59	1	0	604	27	18	24	31	74	76	0	0	0	1	0	0	0	0	Wed	Mar	9	0	0	0	0	0	0	0
not available	90	0	1.78	962.42	925.11	1	0	599	39	23	23	13	68	55	0	0	0	0	1	0	1	0	Wed	Mar	10	0	0	0	0	0	0	0
not available	64	0	0.07	901.14	959.07	1	0	290	27	18	24	31	74	76	0	0	0	0	2	0	0	0	Sun	Mar	7	0	0	0	0	0	0	0
not available	38	1	7.71	994.03	1004.91	0	0	193	17	9	16	20	66	50	1	1	1	1	1	0	1	0	Tue	Mar	14	0	0	0	0	0	0	0
not available	55	0	0.22	972.75	1004.52	0	0	54	29	20	3	1	52	54	0	0	1	1	2	0	0	0	Tue	Mar	13	0	0	0	0	0	0	0
not available	4	0	0.13	1009.79	1020.09	0	0	259	27	18	16	20	60	63	0	0	0	0	0	0	0	0	Thu	Mar	21	0	0	0	0	0	0	0
not available	70	0	0.17	1082.38	1062.15	1	0	141	27	18	16	20	60	63	0	0	0	0	2	0	0	0	Thu	Mar	6	0	0	0	0	0	0	0
not available	34	0	0.12	980.48	1057.82	0	0	326	27	18	16	20	60	63	0	0	0	0	1	0	0	0	Wed	Mar	18	0	0	0	0	0	0	0
not available	50	0	0.64	948.53	981.85	1	0	370	39	24	2	7	61	96	0	0	0	0	1	0	0	0	Thu	Apr	11	0	0	0	0	0	0	0
not available	51	0	0.13	989.21	1028.43	0	0	388	27	18	16	20	60	63	0	0	0	0	1	0	0	0	Mon	Mar	7	0	0	0	0	0	0	0
not available	93	0	0.21	958.26	1045.21	1	0	111	27	18	24	31	74	76	0	0	0	1	2	0	0	0	Tue	Apr	19	0	0	0	0	0	0	0
not available	25	1	0.11	976.35	1002.55	1	0	152	27	18	16	20	60	63	0	0	0	0	0	0	0	0	Wed	Apr	0	0	0	0	0	0	0	0
not available	81	0	0.11	954.33	1006.59	0	0	404	29	20	3	1	52	54	0	0	1	1	2	0	0	0	Thu	Apr	8	0	0	0	0	0	0	0
not available	54	0	0.14	944.31	969.21	0	0	314	29	20	3	1	52	54	0	0	1	1	0	1	0	0	Thu	Apr	13	0	0	0	0	0	0	0
not available	15	1	0.1	951.53	969.89	0	0	474	27	18	16	20	60	63	0	0	0	0	1	0	0	0	Thu	Apr	18	0	0	0	0	0	0	0
not available	18	0	0.16	1007.23	1008.56	1	0	302	27	18	24	31	74	76	0	0	0	1	0	1	0	0	Thu	Apr	7	0	0	0	0	0	0	0
not available	13	0	0.07	957.33	983.57	0	0	410	27	18	16	20	60	63	0	0	0	0	1	0	0	0	Wed	Apr	20	0	0	0	0	0	0	0
not available	39	0	0.2	1008.49	981.37	1	0	297	27	18	16	20	60	63	0	0	0	0	0	0	0	0	Thu	May	1	0	0	0	0	0	0	0
not available	84	1	0.11	957.94	970.11	1	0	462	27	18	16	20	60	63	0	0	0	0	0	0	0	0	Wed	Apr	0	0	0	0	0	0	0	0
not available	58	0	1.67	961.23	974.54	0	0	609	39	24	2	7	8	33	0	0	1	1	0	0	0	0	Thu	Apr	8	0	0	0	0	0	0	0
not available	59	0	0.07	900.56	955.21	0	0	232	29	20	3	1	52	54	0	0	1	1	1	1	0	0	Wed	Apr	14	0	0	0	0	0	0	0
not available	43	1	0.17	976.56	1022.78	0	0	498	27	18	16	20	60	63	0	0	0	0	2	2	0	0	Thu	May	16	0	0	0	0	0	0	0
not available	29	1	0.26	920.65	896.53	1	0	583	39	27	1	2	28	38	0	0	0	0	2	0	0	0	Thu	May	18	0	0	0	0	0	0	0
not available	65	0	0.16	1065.74	995.04	0	0	6	27	18	16	20	60	63	0	0	0	0	0	0	0	0	Wed	May	11	0	0	0	0	0	0	0
not available	68	0	0.2	1042.16	1025.1	1	0	50	27	18	24	31	74	76	0	0	1	1	1	0	0	0	Tue	May	20	0	0	0	0	0	0	0
not available	19	0	0.24	1067.73	1038.39	1	0	402	27	18	24	31	74	76	0	1	1	1	1	0	0	0	Wed	May	9	0	0	0	0	0	0	0
not available	18	0	0.24	902.15	958.68	0	0	497	27	18	16	20	60	63	0	0	0	0	1	0	0	0	Wed	May	14	0	0	0	0	0	0	0
not available	0	0	0.14	1078.54	1064.61	1	0	471	27	18	16	20	60	63	0	0	0	0	1	0	0	0	Thu	May	13	0	0	0	0	0	0	0
not available	62	0	0.24	981.35	986.64	0	0	568	27	18	16	20	60	63	0	0	0	0	0	1	0	0	Wed	May	18	0	0	0	0	0	0	0
not available	19	0	0.1	951.22	1012.53	1	0	460	27	18	24	31	74	76	0	1	1	1	1	0	0	0	Tue	May	11	0	0	0	0	0	0	0
not available	27	1	0.13	1033.32	968.8	1	0	405	27	18	16	20	60	63	0	0	0	0	1	0	0	0	Wed	May	15	0	0	0	0	0	0	0
not available	52	0	0.14	998.95	973.61	0	0	523	27	18	16	20	60	63	0	0	0	0	2	0	0	0	Thu	Jun	20	0	0	0	0	0	0	0
not available	89	0	0.18	1002.57	1095.02	1	0	219	27	18	24	31	74	76	0	0	1	1	0	0	0	0	Thu	Jun	19	0	0	0	0	0	0	0
not available	35	0	0.14	982.24	1024.92	1	0	109	27	18	16	20	60	63	0	0	0	0	0	0	0	0	Wed	May	13	0	0	0	0	0	0	0
not available	57	1	0.15	906.84	1027.17	0	0	549	27	18	16	20	60	63	0	0	0	0	0	0	0	0	Thu	Jun	1	0	0	0	0	0	0	0
not available	94	1	0.22	1009.58	1053.01	0	0	601	35	24	16	20	60	63	0	0	0	0	0	0	0	0	Wed	Jun	20	0	0	0	0	0	0	0
not available	46	0	16.15	932.03	955.55	0	0	109	35	23	2	20	1	63	0	0	0	0	1	1	0	0	Wed	Jun	5	0	0	0	0	0	0	0
not available	41	0	0.06	918.54	960.68	0	0	475	14	7	16	20	113	118	0	0	0	0	0	2	0	0	Tue	Jun	6	0	0	0	0	0	0	0
not available	63	0	0.12	896.81	944.07	1	0	197	18	6	16	20	113	118	0	0	1	1	0	2	0	0	Fri	Jun	10	0	0	0	0	0	0	0
not available	27	0	0.28	966.59	999.06	0	0	399	14	6	16	20	113	118	0	0	0	0	1	0	0	0	Fri	Jun	10	0	0	0	0	0	0	0
not available	47	1	0.07	1024.44	997.13	0	0	386	14	7	16	20	113	118	0	0	0	0	0	0	0	0	Fri	Aug	4	0	0	0	0	0	0	0
not available	66	0	0.32	977.14	977.48	0	0	398	14	34	16	20	60	63	0	0	0	0	1	0	0	0	Tue	Jul	8	0	0	0	0	0	0	0
not available	72	0	0.1	914.21	966.94	0	0	476	14	7	16	20	113	118	0	0	0	0	0	1	0	0	Tue	Jul	12	0	0	0	0	0	0	0
not available	18	0	0.07	1087.68	993.65	1	0	377	14	7	16	20	113	118	0	0	0	0	1	0	0	0	Fri	Jul	19	0	0	0	0	0	0	0
not available	56	0	0.13	869.72	894.26	0	0	66	14	7	16	20	60	63	0	0	0	0	1	0	0	0	Mon	Jul	12	0	0	0	0	0	0	0
not available	83	0	0.07	1036.76	936.15	1	0	30	26	14	16	20	113	118	0	0	0	0	0	0	0	0	Wed	Jul	4	0	0	0	0	0	0	0
not available	60	1	0.06	1000.04	989.33	0	0	559	26	14	16	20	113	118	0	0	0	0	1	2	0	0	Thu	Jul	17	0	0	0	0	0	0	0
not available	35	1	0.34	1087.56	1038.7	0	0	186	26	14	16	20	60	63	0	0	0	0	2	0	0	0	Tue	Jul	17	0	0	0	0	0	0	0
not available	29	0	0.14	991.01	933.62	0	0	35	26	14	16	20	60	63	0	0	0	1	2	2	0	0	Thu	Jul	6	0	0	0	0	0	0	0
not available	40	0	0.08	942.04	1031.07	0	0	53	26	14	16	20	113	118	0	0	0	0	0	0	0	0	Wed	Jul	12	0	0	0	0	0	0	0
not available	69	1	0.3	1082.09	1052.82	0	0	134	26	14	16	20	113	118	0	0	0	0	1	1	0	0	Thu	Aug	0	0	0	0	0	0	0	0
not available	35	0	0.08	1116.79	969.16	1	0	594	26	14	16	20	113	118	0	0	0	0	0	0	0	0	Wed	Aug	14	0	0	0	0	0	0	0
not available	36	0	0.08	1017.26	1034.14	1	0	140	26	14	16	20	113	118	0	0	0	0	2	1	0	0	Wed	Jul	11	0	0	0	0	0	0	0
not available	70	0	0.28	1005.59	1049.39	0	0	595	26	14	16	20	113	118	0	0	0	0	0	0	0	0	Wed	Jul	1	0	0	0	0	0	0	0
not available	29	0	0.07	1029.04	1032.24	1	0	213	26	14	16	20	113	118	0	0	0	0	0	0	0	0	Wed	Jul	17	0	0	0	0	0	0	0
not available	21	0	0.25	995.25	1068.48	0	0	449	35	34	16	20	60	63	0	0	0	0	1	0	0	0	Wed	Jul	9	0	0	0	0	0	0	0
not available	73	0	0.06	943.18	945.4	0	0	136	26	14	16	20	60	63	0	0	0	0	1	0	0	0	Wed	Jul	18	0	0	0	0	0	0	0
not available	51	0	0.07	912.9	970.09	0	0	24	26	14	16	20	60	63	0	0	0	0	1	1	0	0	Thu	Jul	0	0	0	0	0	0	0	0
not available	63	0	0.07	1035.02	930.12	1	0	206	26	14	16	20	60	63	0	0	0	0	1	0	0	0	Wed	Aug	8	0	0	0	0	0	0	0
not available	27	0	0.07	1088.02	993.93	0	0	4	26	14	16	20	60	63	0	0	0	0	0	0	0	0	Thu	Jul	12	0	0	0	0	0	0	0
not available	20	0	0.08	1071.36	1038.69	1	0	425	26	14	16	20	60	63	0	0	0	0	2	0	0	0	Thu	Aug	22	0	0	0	0	0	0	0
not available	13	0	0.08	1044.28	1008.5	1	0	466	26	14	16	20	60	63	0	0	0	0	2	0	0	0	Thu	Aug	17	0	0	0	0	0	0	0
not available	32	1	0.07	1063.38	1015.75	0	0	352	26	14	16	20	60	63	0	0	0	0	1	1	0	0	Tue	Aug	18	0	0	0	0	0	0	0
not available	28	0	0.07	900.33	953.11	0	0	282	26	14	16	20	60	63	0	0	0	0	1	0	0	0	Tue	Aug	22	0	0	0	0	0	0	0
not available	16	0	0.08	1104.13	997.58	1	0	436	26	14	16	20	60	63	0	0	0	0	2	1	0	0	Thu	Aug	1	0	0	0	0	0	0	0
not available	53	0	0.1	990.62	975.57	0	0	141	26	14	16	20	60	63	0	0	0	0	2	0	0	0	Wed	Aug	14	0	0	0	0	0	0	0
not available	37	0	0.07	997.13	1067.33	1	0	100	26	14	16	20	60	63	0	0	0	0	0	1	0	0	Wed	Sep	4	0	0	0	0	0	0	0
not available	67	0	0.06	1078.12	1093.89	0	0	207	26	14	16	20	60	63	0	0	0	0	0	0	0	0	Thu	Sep	9	0	0	0	0	0	0	0
not available	1	0	0.07	1023.32	1009.7	0	0	218	26	14	16	20	60	63	0	0	0	0	1	0	0	0	Thu	Sep	1	0	0	0	0	0	0	0
not available	35	0	0.04	944.74	1021.56	1	0	81	26	14	16	20	60	63	0	0	0	0	1	1	0	0	Wed	Sep	7	0	0	0	0	0	0	0
not available	31	1	0.07	990.84	942.97	0	0	314	26	14	16	20	60	63	0	0	0	0	2	0	0	0	Tue	Sep	11	0	0	0	0	0	0	0
not available	10	0	0.06	934.17	893.86	0	0	38	26	14	16	20	60	63	0	0	0	0	2	0	0	0	Tue	Sep	4	0	0	0	0	0	0	0
not available	69	0	0.07	1038.56	967.86	1	0	83	26	14	16	20	60	63	0	0	0	0	0	0	0	0	Thu	Sep	3	0	0	0	0	0	0	0
not available	77	0	0.06	863.36	889.5	0	0	573	26	14	16	20	60	63	0	0	0	0	0	0	0	0	Wed	Sep	11	0	0	0	0	0	0	0
not available	50	1	0.08	977.61	1015.14	0	0	578	26	14	16	20	60	63	0	0	0	0	0	0	0	0	Wed	Oct	0	0	0	0	0	0	0	0
not available	63	1	48.45	1038.7	993.5	0	0	170	35	26	17	17	48	94	0	0	0	0	1	0	0	35	Tue	Oct	11	0	1	0	0	0	0	0
not available	4	1	54.91	1113.12	1076.08	1	0	491	39	30	22	21	62	21	0	0	0	0	0	0	1	43	Tue	Oct	6	0	1	0	0	0	0	0
not available	2	1	50.78	1061.99	1115.12	0	0	512	39	30	6	24	19	82	0	0	0	0	0	2	1	21	Wed	Oct	9	0	1	1	0	1	1	1
not available	2	1	32.62	930.23	1012.08	1	0	67	39	41	2	1	1	8	0	0	0	0	1	5	1	27	Fri	Oct	17	0	1	0	0	0	0	0
not available	65	0	54.62	1062.3	972.3	0	0	16	37	30	20	22	18	20	0	0	0	0	0	0	0	40	Sun	May	18	0	1	1	0	1	1	1
not available	89	0	36.74	894.85	974.95	0	0	353	39	26	17	17	48	35	0	0	0	0	0	5	1	22	Mon	Jul	17	0	1	0	0	1	1	1
not available	10	1	51.85	968.42	962.92	0	0	110	39	25	2	1	1	8	0	0	0	0	2	1	0	36	Mon	Jul	0	0	1	1	0	0	0	0
not available	68	1	22.3	1051.48	1006.23	1	0	75	39	8	2	32	1	139	0	0	0	0	2	0	1	19	Wed	Aug	11	0	0	0	0	0	0	0
not available	73	1	52.91	1019.16	964.09	0	0	163	39	8	2	32	1	168	0	0	0	0	1	1	0	54	Mon	Sep	1	0	1	0	0	0	0	0
not available	55	1	23.04	976.28	1027.82	0	0	30	39	8	2	32	1	158	0	0	0	0	1	3	0	25	Sun	Sep	10	0	0	0	0	1	1	1
not available	73	1	37.46	1005.44	1069.31	0	0	285	39	25	2	19	1	41	0	0	0	0	1	0	0	23	Sun	Oct	16	0	1	1	0	1	1	1
not available	54	1	38.52	882.12	984.05	0	0	50	39	25	7	19	26	41	0	0	0	0	1	4	1	30	Wed	Oct	8	0	1	1	0	0	0	0
not available	35	0	32.01	910.45	999.73	0	0	120	39	8	6	32	62	134	0	0	0	0	0	3	0	24	Thu	Oct	13	0	0	0	0	0	0	0
not available	35	1	36.28	956.89	982.91	1	0	547	39	32	6	18	10	9	0	0	0	0	2	0	0	26	Thu	Nov	21	0	1	0	0	0	0	0
not available	7	1	8.47	1012.98	937.98	0	0	612	39	23	2	13	51	55	0	0	0	0	2	0	0	7	Tue	Nov	13	0	0	0	0	0	0	0
not available	52	1	49.11	977.95	1059.92	0	0	35	39	25	2	29	1	26	0	0	0	0	1	0	0	7	Wed	Dec	17	0	0	1	0	0	0	0
not available	3	1	52.01	952.16	967.14	1	0	359	39	30	6	18	14	9	0	0	0	0	1	1	0	21	Sat	Feb	8	0	1	1	0	1	1	1
not available	9	1	7.36	906.71	988.41	0	0	559	8	8	27	32	105	149	0	0	0	0	1	0	0	7	Mon	Mar	3	0	0	0	0	0	0	0
not available	47	0	8.51	1029.44	1012.29	0	0	89	39	8	2	32	1	147	0	0	0	0	2	2	0	8	Fri	May	1	0	0	0	0	1	1	1
not available	17	0	13.57	971.32	964.24	0	0	177	39	25	2	19	1	41	1	1	1	1	2	4	0	9	Mon	Jun	1	0	0	0	0	0	0	0
not available	27	0	5.48	977.02	950.01	0	0	313	39	8	2	32	1	134	0	0	0	0	0	3	1	5	Mon	Jun	22	0	1	0	0	1	1	1
not available	27	0	38.17	1016.37	991.63	0	0	35	39	30	6	21	78	88	0	0	0	0	0	3	0	10	Wed	Jun	22	0	0	1	0	0	0	0
not available	14	0	33.73	984.86	1047.89	0	0	216	39	26	2	27	1	97	0	0	0	0	2	0	0	17	Wed	Jul	13	0	0	0	0	0	0	0
not available	72	0	39.04	988.82	949.29	0	0	245	39	25	2	19	1	41	0	0	0	0	2	2	0	6	Tue	Jul	1	0	0	0	0	0	0	0
not available	55	0	24.95	944.52	1009.74	0	0	22	37	30	15	18	10	9	0	0	0	0	2	0	0	15	Mon	Jul	10	0	0	0	0	0	0	0
not available	2	1	13.76	963.07	1099.78	0	0	114	39	29	2	28	1	60	0	0	0	0	2	0	1	10	Mon	Jul	22	0	0	0	0	0	0	0
not available	76	1	23.12	1058.51	1049.13	0	0	320	39	8	2	32	1	147	0	0	0	0	1	1	0	17	Fri	Jul	18	0	1	1	0	0	0	0
not available	59	1	19.92	1012.5	961.9	0	2	196	39	29	2	28	1	60	0	0	0	0	0	0	0	12	Mon	Aug	15	0	1	0	0	1	1	1
not available	64	1	45.94	939.09	908.5	0	0	487	33	30	9	9	13	12	0	0	0	0	0	1	0	14	Tue	Jul	13	1	0	0	0	0	0	0
not available	6	0	63.76	999.93	988.42	0	0	401	39	30	2	22	1	79	0	0	0	0	1	2	1	34	Thu	Jul	14	0	1	1	0	1	1	1
not available	45	1	7.32	939.25	933.5	0	0	91	8	8	31	32	73	168	0	0	0	0	2	0	0	7	Tue	Jul	11	0	0	0	0	1	1	1
not available	80	0	14.08	954.25	920.55	0	0	122	39	26	2	17	1	94	0	0	0	0	1	0	1	10	Wed	Aug	0	0	0	0	0	1	1	1
not available	52	1	23.44	941.25	1006.89	0	0	413	39	29	2	28	1	107	0	0	0	0	1	0	1	9	Fri	Aug	0	0	0	0	0	1	1	1
not available	46	1	12.63	1070.74	1075.11	0	0	299	39	8	2	32	1	154	0	0	0	0	2	0	1	13	Sun	Aug	14	0	0	0	0	1	1	1
not available	49	1	22.81	1019.97	940.49	0	0	561	28	8	2	32	29	147	0	1	1	1	1	0	0	11	Thu	Aug	1	0	0	0	0	0	0	0
not available	44	1	16.61	977.02	1060.74	0	0	163	39	29	2	28	1	60	0	0	0	0	2	6	0	6	Sat	Aug	2	0	1	0	0	1	1	1
not available	42	1	17.13	1033.85	968.92	0	0	218	39	26	2	17	1	108	0	0	0	0	2	0	0	10	Thu	Aug	17	0	0	0	0	1	1	1
not available	80	1	12.02	914.04	1039.44	0	0	66	39	25	2	19	1	41	1	1	1	1	2	1	0	5	Fri	Aug	15	0	0	0	0	0	0	0
not available	19	1	21.14	988.72	919.87	0	0	613	39	37	2	1	1	8	0	0	0	0	0	2	0	9	Thu	Sep	19	0	0	0	0	0	0	0
not available	10	1	8.53	1083.57	1112.39	0	0	0	39	37	7	5	49	37	0	0	0	0	1	0	0	6	Wed	Sep	18	0	0	0	0	1	1	1
not available	37	1	8.45	898.86	924.2	0	0	356	39	37	7	5	55	48	0	0	0	0	1	2	0	5	Tue	Sep	16	0	0	0	0	0	0	0
not available	80	0	23.33	901.37	942.54	1	0	359	39	37	2	5	1	84	0	0	0	0	2	1	0	12	Wed	Sep	17	0	0	1	0	0	0	0
not available	61	0	10.31	848.69	948.44	0	0	39	39	8	2	32	1	147	0	0	0	0	1	0	1	10	Tue	Sep	13	0	0	0	0	0	0	0
not available	76	0	34.61	958.98	979.37	0	0	12	39	37	6	5	78	23	0	0	0	0	1	7	1	8	Sun	Oct	15	0	0	0	0	1	1	1
not available	23	1	8	973.55	1101.48	0	0	440	39	26	2	17	1	94	0	0	0	0	1	0	0	5	Tue	Sep	13	0	0	0	0	0	0	0
not available	52	1	7.99	954.96	1027.77	0	0	12	39	8	6	32	78	135	0	0	0	0	0	3	1	4	Sat	Sep	1	0	0	0	0	1	1	1
not available	25	1	17.75	1069	1056.65	1	0	339	39	30	6	21	19	21	0	0	0	0	0	0	0	9	Tue	Sep	11	0	0	0	0	0	0	0
not available	57	0	17.6	905.91	1023.24	0	0	82	39	25	2	1	1	59	0	0	0	0	2	1	0	5	Sun	Oct	13	0	0	0	0	0	0	0
not available	65	0	17.15	910.59	1000.52	0	0	227	28	30	6	23	14	13	0	0	0	0	2	2	0	5	Fri	Oct	9	0	1	0	0	0	0	0
not available	80	0	18.23	1079.27	1049.68	1	0	294	39	25	2	1	1	3	0	0	0	0	0	2	0	7	Sat	Oct	10	0	0	0	0	0	0	0
not available	73	0	13.67	869.28	845.58	0	0	535	39	26	28	16	8	154	0	0	0	0	0	1	0	5	Sun	Nov	14	0	0	0	0	1	1	1
not available	18	1	18.58	955.28	922.36	0	0	47	37	30	15	18	10	9	0	0	0	1	1	0	0	11	Wed	Oct	13	0	0	0	0	0	0	0
not available	83	0	5.89	940.4	1021.49	0	0	113	39	8	6	32	14	149	0	0	0	0	1	5	0	6	Mon	Oct	17	0	0	0	0	0	0	0
not available	64	1	28.37	1042.39	1115.77	0	0	478	39	25	8	27	36	97	0	0	0	0	2	1	0	14	Tue	Oct	0	0	0	0	0	0	0	0
not available	12	1	17.04	935.86	983.28	0	0	14	39	8	2	32	1	134	0	0	0	0	0	0	0	15	Thu	Oct	3	0	0	0	0	0	0	0
not available	49	1	18.94	1011.86	1008.84	1	0	408	39	30	6	18	16	15	0	0	0	0	1	0	0	8	Sun	Nov	4	0	0	0	0	0	0	0
not available	11	0	15.29	903.28	861.47	0	0	118	35	35	9	9	13	12	0	0	0	0	0	0	0	6	Mon	Nov	16	0	0	0	0	1	1	1
not available	31	1	18.29	996.85	1004.41	0	0	42	39	8	2	32	1	54	0	0	0	0	0	0	1	17	Wed	Nov	17	0	0	0	0	1	1	1
not available	63	1	37.23	1040.22	938.56	0	0	85	39	37	2	5	1	48	0	0	0	0	1	1	0	10	Thu	Nov	18	0	0	0	0	0	0	0
not available	45	0	11.93	1051.43	948.93	0	0	80	39	37	2	5	1	22	0	0	0	0	2	1	0	8	Tue	Dec	3	0	0	0	0	0	0	0
not available	83	1	9.4	888.8	951.6	0	0	156	39	8	2	32	1	135	0	0	0	0	1	4	0	9	Tue	Nov	12	0	1	0	0	0	0	0
not available	34	1	37.19	832.23	831.35	0	0	150	39	25	2	1	1	3	0	0	0	0	2	1	0	16	Sat	Nov	10	0	1	0	0	1	1	1
not available	75	0	13.01	1056.61	1017.54	0	0	178	39	8	6	32	19	139	0	0	0	0	2	0	1	12	Sun	Nov	21	0	1	1	0	0	0	0
not available	91	1	19.08	988.04	954.6	0	0	451	39	25	2	1	1	3	0	0	0	0	0	0	0	8	Mon	Dec	9	0	0	0	0	1	1	1
not available	71	1	9.94	959.29	964.98	0	0	204	39	29	2	11	1	81	0	0	0	0	0	2	0	6	Mon	Dec	13	0	0	0	0	0	0	0
not available	24	0	29.14	978.83	1058.34	1	0	180	39	41	2	1	1	3	1	1	1	1	2	0	0	9	Mon	Dec	12	0	0	1	0	0	0	0
not available	63	1	19.42	929.14	1042.25	1	0	339	39	30	6	18	69	9	0	0	1	1	0	2	0	10	Sun	Dec	21	0	0	0	0	0	0	0
not available	92	1	32.63	979.32	1090.04	0	0	570	39	30	6	22	16	20	0	0	0	0	2	1	0	19	Sat	Dec	21	0	0	1	0	0	0	0
not available	60	0	34.76	898.98	952.56	0	0	159	39	37	7	5	35	23	0	0	0	0	1	2	1	13	Thu	Dec	19	1	0	0	0	0	0	0
not available	62	1	22.79	1016.53	986.28	1	0	545	39	37	2	5	1	23	0	0	0	0	0	3	1	8	Fri	Dec	14	0	1	0	0	0	0	0
not available	61	0	31.4	999.74	990.05	0	0	295	39	35	6	18	10	9	0	0	0	0	2	1	0	13	Thu	Dec	8	0	0	0	0	0	0	0
not available	22	1	23.27	972.6	993.22	1	0	57	39	25	2	1	1	54	0	0	0	0	2	0	0	12	Sat	Dec	17	0	0	1	0	1	1	1
not available	3	0	14.75	995.34	994.52	0	0	577	7	8	7	32	115	158	0	0	0	0	2	5	0	13	Sun	Jan	9	0	0	1	0	0	0	0
not available	60	1	12.39	896.91	1046.25	0	0	475	39	25	2	19	1	2	0	0	0	0	0	1	0	9	Sun	Jan	20	0	0	0	0	0	0	0
not available	48	0	16.79	924.95	1000.2	0	0	530	39	41	3	1	2	1	0	1	1	1	2	1	1	8	Sat	Jan	3	0	0	0	0	0	0	0
not available	8	1	12.87	946.15	987.9	1	0	307	31	23	7	13	115	55	0	0	0	0	0	0	0	10	Mon	Jan	20	0	0	0	0	1	1	1
not available	82	0	4.59	937.49	925.18	1	0	85	39	8	2	32	1	154	0	0	0	0	1	6	0	4	Fri	Jan	12	0	0	0	0	0	0	0
not available	32	1	13.35	1070.87	989	1	0	125	39	8	2	32	1	134	0	0	0	0	1	2	1	13	Wed	Jan	4	0	0	0	0	0	0	0
not available	51	1	12	1032.55	941.95	0	0	334	39	25	2	19	1	57	0	0	0	0	0	0	0	7	Fri	Jan	15	0	1	0	0	1	1	1
not available	14	0	16.49	1006.67	1033.92	1	0	237	39	35	2	18	8	9	0	0	0	0	2	1	0	12	Thu	Jan	16	0	0	0	0	0	0	0
not available	51	0	6.55	990.9	965.53	0	0	247	39	8	2	32	8	135	0	0	0	0	1	0	1	7	Tue	Jan	9	0	0	0	0	1	1	1
not available	66	0	19.46	1097.09	1109.14	0	0	198	39	9	7	20	26	50	0	0	0	0	0	1	0	8	Thu	Jan	15	0	0	0	0	0	0	0
not available	65	1	24.16	1045.96	1001.49	0	0	321	39	25	6	1	57	8	1	1	1	1	0	4	0	11	Sat	Jan	10	0	0	0	0	0	0	0
not available	52	0	15.56	925.72	962.76	0	0	533	37	30	15	18	10	9	0	0	1	1	1	0	0	9	Mon	Feb	15	0	0	0	0	0	0	0
not available	78	0	18.69	917.37	946.52	1	0	91	39	35	6	23	62	85	0	0	0	0	1	2	1	11	Mon	Feb	6	0	0	1	0	0	0	0
not available	63	0	14.37	934.15	883.7	0	0	114	39	26	2	17	61	94	0	0	0	0	2	4	1	6	Wed	Feb	18	0	0	0	0	1	1	1
not available	72	1	5.29	905.8	948.38	1	0	166	28	8	2	32	29	135	0	0	0	0	0	4	0	5	Thu	Feb	18	0	0	0	0	1	1	1
not available	60	1	38.52	914.78	967.24	0	0	191	39	26	2	17	29	35	0	0	0	0	0	3	0	22	Mon	Feb	20	0	1	0	0	0	0	0
not available	55	1	33.58	949.68	1042.47	1	0	276	39	26	2	27	29	111	0	0	0	0	2	5	0	15	Sun	Feb	0	0	0	0	0	0	0	0
not available	51	1	11.06	891.65	994.55	1	0	519	8	8	27	32	114	139	0	0	0	0	1	2	1	11	Tue	Mar	6	0	0	0	0	0	0	0
not available	90	0	13.06	1127.13	996.29	0	0	195	8	29	27	14	114	99	0	0	0	0	0	5	1	6	Sun	Mar	13	0	0	0	0	1	1	1
not available	10	1	16.83	992.67	1021.13	0	0	301	39	8	2	32	1	139	0	0	0	0	1	0	0	16	Sat	Mar	11	0	0	1	0	1	1	1
not available	54	1	21.45	1029.27	1009.33	0	0	35	39	26	2	17	1	94	0	0	0	0	1	0	0	11	Sat	Apr	2	0	0	0	0	0	0	0
not available	27	0	22.71	923.66	993.67	0	0	329	39	25	2	1	8	1	0	0	0	0	0	1	0	10	Mon	May	5	0	0	0	0	1	1	1
not available	20	1	16.92	970.38	1012.33	1	0	267	39	26	6	17	19	35	0	0	0	0	1	0	1	10	Mon	Apr	18	0	0	0	0	0	0	0
not available	69	0	13.83	884.43	980.65	1	0	21	39	25	2	19	73	57	0	0	0	0	2	2	0	12	Mon	May	6	0	0	0	0	1	1	1
not available	16	0	5.65	917.4	930.89	0	0	516	8	8	37	32	114	149	0	0	0	0	1	2	0	6	Tue	May	20	0	0	0	0	1	1	1
not available	3	0	7.48	964.18	1034.77	0	0	616	39	8	2	32	73	139	0	0	0	0	0	3	0	8	Mon	May	14	0	0	0	0	0	0	0
not available	73	1	11	875.86	952.72	0	0	216	8	26	27	17	114	94	0	0	0	0	1	0	0	9	Tue	May	6	0	0	0	0	1	1	1
not available	59	0	1.06	902.4	946.07	0	0	46	33	8	25	32	110	134	0	0	0	0	1	0	1	1	Fri	May	16	0	0	0	0	0	0	0
not available	59	0	6.4	988.75	925.22	0	0	513	31	37	7	5	49	37	0	0	0	0	2	0	0	0	Thu	Jun	12	0	0	0	0	0	0	0
not available	0	1	0.25	1039.74	957.35	0	0	320	39	40	1	2	40	49	0	0	0	0	2	0	0	0	Tue	Jun	3	0	0	0	0	1	1	1
not available	94	0	3.11	1012.85	1089.11	0	0	458	37	35	21	24	90	95	0	0	0	0	2	5	0	2	Fri	May	15	0	0	0	0	0	0	0
not available	90	1	8.97	929.64	901.38	0	0	52	39	30	14	13	42	18	0	0	0	0	0	2	0	1	Mon	May	18	0	0	0	0	0	0	0
not available	9	1	5.42	951.19	948.09	0	0	170	39	23	14	13	68	55	0	0	0	0	1	3	0	1	Mon	Feb	19	0	0	0	0	0	0	0
not available	72	1	10.1	984.12	1130.92	1	0	120	39	8	2	32	1	149	0	0	0	0	2	5	1	3	Wed	Jul	20	0	0	0	0	0	0	0
not available	17	1	5.18	968.11	1025.63	0	0	490	37	23	21	13	82	55	0	0	0	0	0	1	0	1	Fri	Aug	21	0	0	0	0	0	0	0
not available	14	1	1.85	1011.33	1067.53	0	0	284	37	30	21	24	90	95	0	0	0	0	1	0	0	1	Fri	Oct	22	0	0	0	0	0	0	0
not available	64	1	3.77	966.89	1032.26	0	0	263	37	30	21	24	90	95	0	0	0	0	0	0	0	2	Mon	Nov	20	0	0	0	0	0	0	0
not available	49	1	1.86	974.19	951.96	0	0	609	37	30	21	24	82	82	0	0	0	0	2	0	0	1	Mon	Jan	1	0	0	0	0	0	0	0
not available	62	1	1.99	1017.65	917.53	0	0	123	37	35	21	32	82	149	0	0	0	0	0	1	0	1	Fri	May	22	0	0	0	0	1	1	1
not available	81	0	2.05	1061.72	1021.13	0	0	575	37	30	21	24	82	82	0	1	1	1	1	0	0	1	Fri	Jul	3	0	0	0	0	1	1	1
not available	55	0	2.12	967.72	1071.96	0	0	570	37	30	21	24	90	95	0	0	0	0	0	0	0	1	Fri	Jul	2	0	0	0	0	0	0	0
not available	58	1	2.1	1002.68	980.94	0	0	609	37	35	21	24	90	95	0	0	0	0	0	2	0	1	Mon	Aug	19	0	0	0	0	0	0	0
not available	28	1	3.68	966.18	1028.21	0	0	338	39	35	2	24	1	95	1	1	1	1	2	0	0	1	Mon	Aug	19	0	0	0	0	0	0	0
not available	52	1	3.78	1055.87	1025.22	1	0	130	39	35	6	24	18	82	0	0	0	0	0	1	0	1	Wed	Jul	11	0	0	0	0	0	0	0
not available	50	1	4.46	1016.5	1011.01	1	0	11	37	35	21	24	82	82	0	1	1	1	2	0	0	1	Wed	Aug	6	0	0	0	0	0	0	0
not available	80	1	4.27	951.64	1000.98	1	0	599	37	30	21	24	82	82	0	0	0	0	2	0	0	1	Fri	Aug	4	0	0	0	0	0	0	0
not available	55	1	8.15	1109.03	1027.64	1	0	128	39	30	14	32	66	134	0	0	0	0	2	0	0	2	Fri	Oct	8	0	0	0	0	0	0	0
not available	27	1	2.2	1050.41	1106.13	0	0	226	37	30	21	24	82	82	0	0	0	0	2	0	0	1	Sat	Oct	0	0	0	0	0	0	0	0
not available	50	1	1.86	901.17	911.83	1	0	567	37	30	21	24	90	95	0	0	0	0	0	2	0	1	Fri	Nov	5	0	0	0	0	0	0	0
not available	15	1	2.27	1036.79	976.23	1	0	479	37	8	21	32	82	150	0	1	1	1	0	0	0	2	Mon	Nov	7	0	0	0	0	0	0	0
not available	58	1	3.42	869.98	907.14	0	0	503	37	30	21	24	82	82	0	1	1	1	1	0	0	1	Fri	Oct	16	0	0	0	0	0	0	0
not available	60	1	2.06	1026.72	990.01	0	0	451	37	30	21	24	90	95	0	0	0	0	1	2	0	1	Fri	Nov	16	0	0	0	0	0	0	0
not available	54	1	3.03	910.6	903.1	1	0	568	37	30	21	24	82	82	0	0	0	0	0	0	0	2	Mon	Nov	18	0	0	0	0	0	0	0
not available	42	1	3.11	1002.64	946.82	1	0	150	37	30	21	32	82	154	0	0	1	1	2	1	0	2	Fri	Nov	1	0	0	0	0	1	1	1
not available	51	1	2.16	935.13	941.22	0	0	53	37	30	21	24	82	82	0	0	0	0	0	0	0	1	Fri	Dec	20	0	0	0	0	1	1	1
not available	60	1	3.04	984.66	978.6	0	0	138	37	13	21	24	82	82	0	0	0	0	0	0	0	2	Fri	Dec	18	0	0	0	0	0	0	0
not available	65	1	2.22	969.3	895.96	0	0	449	37	35	21	24	90	95	0	0	0	0	0	0	0	1	Fri	Jan	9	0	0	0	0	0	0	0
not available	63	1	2.03	829.3	901.3	0	0	68	37	35	21	24	90	95	0	0	0	0	2	3	0	1	Mon	Jan	18	0	0	0	0	0	0	0
not available	34	1	2.15	993.98	1014.88	0	0	44	37	30	21	24	82	82	0	0	0	0	1	0	0	1	Mon	Jan	20	0	0	0	0	1	1	1
not available	62	1	2.3	875.99	959.35	0	0	391	37	30	21	24	82	82	0	0	0	1	1	0	0	1	Fri	Feb	4	0	0	0	0	0	0	0
not available	57	1	3.1	1008.07	991.31	1	0	274	23	30	14	13	68	55	1	1	1	1	1	5	0	1	Fri	Apr	4	0	0	0	0	0	0	0
not available	70	0	0.24	940.52	983.5	0	0	607	37	36	8	8	23	28	0	0	0	0	1	0	0	0	Fri	Jun	21	0	0	0	0	1	1	1
not available	38	1	0.52	1101.75	1023.58	0	0	165	37	41	8	1	23	14	0	0	0	0	1	3	0	0	Mon	May	4	0	0	0	0	0	0	0
not available	92	1	0.13	1018.84	1021.11	0	0	336	37	36	8	8	23	28	0	0	0	0	1	0	0	0	Mon	Jun	6	0	0	0	0	0	0	0
not available	5	0	0.16	1050.45	1030.98	0	0	368	37	36	8	8	23	28	0	0	0	0	0	0	0	0	Wed	Jun	15	0	0	0	0	1	1	1
not available	57	0	0.31	925.84	924.8	0	0	611	37	36	8	8	23	28	0	0	0	0	1	2	0	0	Wed	Jul	15	0	0	0	0	0	0	0
not available	45	1	0.21	889.4	880.2	0	0	308	37	36	8	8	50	51	0	0	0	0	1	0	0	0	Mon	Jul	1	0	0	0	0	0	0	0
not available	50	1	0.21	1035.52	1020.11	0	0	268	37	36	8	8	36	40	0	0	0	0	2	0	0	0	Fri	Jul	11	0	0	0	0	0	0	0
not available	35	0	0.17	932.38	1006.85	0	0	155	37	36	8	8	23	28	0	0	0	0	1	0	0	0	Wed	Jul	5	0	0	0	0	1	1	1
not available	65	1	0.13	1035.67	1009.39	0	0	248	37	36	8	8	23	28	0	0	0	0	0	0	0	0	Wed	Jul	21	0	0	0	0	0	0	0
not available	85	0	0.3	955.39	971.79	0	0	404	37	36	8	8	50	51	0	0	0	0	0	1	0	0	Mon	Jul	18	0	0	0	0	0	0	0
not available	58	1	0.23	1024.39	1139.68	0	0	563	37	36	8	8	23	28	0	0	0	0	1	1	0	0	Wed	Jul	19	0	0	0	0	0	0	0
not available	64	0	0.16	979.59	1003.87	0	0	251	37	36	8	8	23	28	0	0	0	0	0	0	0	0	Mon	Jul	7	0	0	0	0	0	0	0
not available	85	0	0.12	981.72	953.52	0	0	601	37	36	8	8	23	28	0	0	0	0	2	0	0	0	Wed	Aug	0	0	0	0	0	0	0	0
not available	64	1	0.19	1035.1	986.14	0	0	7	37	36	8	8	23	28	0	0	0	0	0	0	0	0	Mon	Aug	9	0	0	0	0	0	0	0
not available	72	0	0.26	1030.71	1022.25	0	0	151	37	36	8	8	23	28	0	0	0	0	2	1	0	0	Mon	Aug	6	0	0	0	0	0	0	0
not available	51	0	0.2	970.47	1065.36	0	0	610	37	36	8	8	23	28	0	0	0	0	0	1	0	0	Wed	Sep	1	0	0	0	0	0	0	0
not available	90	0	0.21	958.5	994.08	0	0	382	37	36	8	8	23	28	0	0	0	0	2	0	0	0	Mon	Sep	12	0	0	0	0	0	0	0
not available	65	1	0.18	980.08	963.37	0	0	251	37	36	8	8	23	28	0	0	0	0	1	1	0	0	Wed	Sep	2	0	0	0	0	0	0	0
not available	70	0	0.17	1082.01	1018.12	0	0	454	37	36	8	8	23	28	0	0	0	0	1	0	0	0	Wed	Sep	14	0	0	0	0	0	0	0
not available	0	0	0.16	895.9	979.84	0	0	584	37	36	8	8	23	28	0	0	0	0	1	0	0	0	Mon	Sep	9	0	0	0	0	0	0	0
not available	72	0	0.19	949.23	988.52	0	0	433	37	36	8	8	50	51	0	0	0	0	1	0	0	0	Mon	Sep	3	0	0	0	0	0	0	0
not available	53	0	0.1	949.01	1054.6	0	0	512	37	36	8	8	50	51	0	0	0	0	2	0	0	0	Wed	Oct	18	0	0	0	0	0	0	0
not available	65	0	0.21	1030.69	997.35	0	0	9	37	36	8	8	23	28	0	0	0	0	1	0	0	0	Wed	Oct	20	0	0	0	0	0	0	0
not available	41	0	0.26	962.52	1040.07	0	0	4	37	36	8	8	23	28	0	0	0	0	2	0	0	0	Mon	Oct	18	0	0	0	0	1	1	1
not available	51	1	0.11	952.78	978.08	0	0	174	37	36	8	8	23	28	0	0	0	0	2	0	0	0	Mon	Oct	20	0	0	0	0	1	1	1
not available	86	0	0.25	882.25	931.03	0	0	202	37	36	8	8	23	28	0	0	0	0	1	0	0	0	Wed	Oct	0	0	0	0	0	1	1	1
not available	13	0	0.22	1057.88	999.93	0	0	80	37	36	8	8	23	28	0	0	0	0	2	0	0	0	Wed	Nov	0	0	0	0	0	0	0	0
not available	20	1	0.14	1030.72	978.93	0	0	521	37	36	8	8	23	28	0	0	0	0	0	0	0	0	Mon	Nov	11	0	0	0	0	0	0	0
not available	82	0	0.18	926.25	979.03	1	0	52	37	36	8	8	23	28	0	0	0	0	0	0	0	0	Mon	Nov	18	0	0	0	0	0	0	0
not available	6	0	0.16	944.44	968.18	0	0	4	37	36	8	8	23	28	0	0	0	0	0	1	0	0	Mon	Nov	19	0	0	0	0	1	1	1
not available	76	0	0.15	859.57	946.64	0	0	428	37	36	8	8	23	28	0	0	0	0	1	0	0	0	Mon	Dec	1	0	0	0	0	1	1	1
not available	60	0	0.18	990.41	1005.47	0	0	379	37	36	8	8	23	28	0	0	0	0	1	0	0	0	Mon	Jan	5	0	0	0	0	1	1	1
not available	56	0	1.36	1120.13	1050.78	0	0	228	37	31	8	8	50	51	0	0	0	0	1	2	0	0	Mon	Feb	6	0	0	0	0	0	0	0
not available	57	1	0.27	947.87	1019.66	0	0	63	37	36	8	8	50	51	0	0	0	0	1	2	0	0	Fri	Feb	18	0	0	0	0	1	1	1
not available	90	1	30.27	814.14	860.54	0	0	275	35	23	2	13	8	18	0	0	0	0	0	0	0	0	Fri	Mar	7	0	0	0	0	0	0	0
not available	49	1	36.27	947.66	916.88	1	0	321	39	25	2	16	8	26	0	0	0	0	2	0	0	0	Thu	May	9	0	0	0	0	0	0	0
not available	82	1	66.56	867.06	860.55	1	0	226	39	23	14	13	68	55	0	0	0	0	2	2	1	10	Tue	Sep	20	0	0	1	0	0	0	0
not available	52	0	2.82	1043.94	942.34	1	0	341	39	23	14	13	66	18	0	0	0	0	2	0	0	0	Wed	Feb	19	0	0	0	0	0	0	0
not available	69	0	0.86	996.12	1040.7	0	0	430	37	31	8	8	23	28	0	0	0	0	2	0	0	0	Wed	Feb	2	0	0	0	0	1	1	1
not available	73	1	0.32	935.62	1093.47	0	0	470	37	36	8	8	50	51	0	0	0	0	1	0	0	0	Wed	Mar	19	0	0	0	0	1	1	1
not available	52	0	0.33	1037.36	1052.26	0	0	404	37	36	8	8	50	51	0	0	0	0	2	0	0	0	Fri	Apr	1	0	0	0	0	0	0	0
not available	56	1	0.91	950.69	1012.66	0	0	401	37	35	8	8	25	27	0	0	0	0	2	1	0	0	Fri	Jun	18	0	0	0	0	1	1	1
not available	65	1	0.14	1057.88	1027.59	0	0	96	37	36	8	8	50	51	0	1	1	1	1	0	0	0	Tue	Jul	10	0	0	0	0	0	0	0
not available	69	1	0.27	1002.74	1033.7	0	0	529	37	36	8	8	23	28	0	0	0	0	1	0	0	0	Wed	Jul	6	0	0	0	0	0	0	0
not available	1	1	0.18	906.9	959.96	0	0	316	37	36	8	8	50	51	0	0	0	0	0	0	0	0	Wed	Aug	4	0	0	0	0	0	0	0
not available	27	0	2.89	1053.84	1040.25	0	0	370	39	25	2	29	1	26	0	0	0	0	2	6	0	0	Fri	Sep	3	0	0	0	0	1	1	1
not available	22	0	4.21	1000.31	1022.15	0	0	230	19	25	34	29	109	26	1	1	1	1	0	7	0	0	Mon	Sep	6	0	0	0	0	1	1	1
not available	2	1	3.25	913.87	937.21	0	0	465	35	23	12	13	91	18	0	0	0	0	0	6	0	0	Thu	Sep	18	0	0	0	0	0	0	0
not available	17	1	3.7	896.76	947.37	0	0	120	39	31	6	6	18	20	0	0	0	0	1	1	0	0	Tue	May	22	0	0	0	0	1	1	1
not available	50	0	1.71	913.06	1005.73	0	0	181	39	31	8	8	47	47	0	0	0	0	2	0	0	0	Fri	Jul	22	0	0	0	0	1	1	1
not available	59	1	5.38	988.92	974.4	0	0	468	39	29	2	11	51	73	0	0	0	0	2	7	1	0	Sat	Jul	9	0	0	0	0	0	0	0
not available	5	1	5.13	991.6	1013.27	0	0	563	35	35	8	8	25	27	0	0	0	0	2	0	0	0	Sat	Aug	1	0	0	0	0	1	1	1
not available	56	1	1.98	917.03	1031.71	0	0	73	39	29	12	33	104	92	0	1	1	1	0	7	0	0	Fri	Oct	12	0	0	0	0	0	0	0
not available	58	1	10.89	986.24	1009.47	0	0	294	39	26	2	17	8	35	0	0	0	0	0	7	0	0	Tue	Nov	21	0	0	0	0	1	1	1
not available	51	1	0.87	928.31	926.04	0	0	375	39	31	8	8	25	27	0	0	0	0	1	1	0	0	Sun	Mar	10	0	0	0	0	0	0	0
not available	42	1	0.38	988.09	1118.64	0	0	30	37	36	8	8	23	28	0	0	0	0	2	2	0	0	Sat	Apr	3	0	0	0	0	1	1	1
not available	1	1	0.35	1029.43	939.77	0	0	551	33	36	8	8	50	51	1	1	1	1	0	1	0	0	Fri	Apr	20	0	0	0	0	1	1	1
not available	15	1	0.32	1019.49	982.21	0	0	311	37	36	8	8	23	28	0	0	0	0	0	0	0	0	Thu	Jun	18	0	0	0	0	0	0	0
not available	35	1	0.44	897.37	944.58	0	0	375	37	36	8	8	50	51	0	0	0	0	2	0	0	0	Thu	Jul	20	0	0	0	0	0	0	0
not available	34	0	2.17	903.91	958.42	0	0	423	39	32	8	8	36	28	0	0	0	0	0	0	0	0	Mon	Jul	19	0	0	0	0	1	1	1
not available	39	1	0.29	916.43	957.11	0	0	29	37	36	8	8	23	28	1	1	1	1	1	0	0	0	Mon	Jul	1	0	0	0	0	0	0	0
not available	32	0	0.4	924.07	1026.35	0	0	386	37	36	8	8	25	27	0	1	1	1	1	2	0	0	Thu	Jul	21	0	0	0	0	0	0	0
not available	79	1	1.04	1019.72	1023.38	0	0	417	33	32	8	8	47	47	0	0	0	0	1	0	0	0	Thu	Jul	10	0	0	0	0	0	0	0
not available	13	0	0.38	969.13	961.94	0	0	477	37	36	8	8	47	47	0	0	0	0	2	0	0	0	Thu	Jul	7	0	0	0	0	0	0	0
not available	81	1	0.33	1041.1	984.64	0	0	591	37	36	8	8	23	28	0	0	0	0	2	2	0	0	Wed	Jul	21	0	0	0	0	0	0	0
not available	29	0	0.93	948.26	974.6	0	0	19	37	35	8	8	25	27	0	0	0	0	1	1	0	0	Mon	Aug	10	0	0	0	0	1	1	1
not available	65	0	0.85	966.21	1008.77	0	0	395	33	32	8	8	23	28	0	0	0	0	0	0	0	0	Wed	Aug	5	0	0	0	0	1	1	1
not available	45	0	1.51	1006.22	999.42	0	0	367	39	31	8	8	23	28	0	0	0	0	1	1	0	0	Mon	Aug	17	0	0	0	0	1	1	1
not available	23	0	0.26	1050.19	1026.12	1	0	516	37	36	8	8	25	27	0	0	0	0	1	0	0	0	Mon	Sep	15	0	0	0	0	0	0	0
not available	24	1	2.98	1002.89	1056.18	1	0	30	39	38	6	6	10	9	0	0	0	0	0	0	0	0	Thu	Sep	12	0	0	0	0	0	0	0
not available	17	1	0.21	1016.92	1033.73	0	0	239	37	36	8	8	36	40	0	0	0	0	2	0	0	0	Sat	Sep	7	0	0	0	0	1	1	1
not available	53	1	2.84	1014.2	1027.1	0	0	301	35	30	6	6	14	13	0	0	0	0	0	1	0	0	Mon	Oct	7	0	0	0	0	0	0	0
not available	59	1	0.16	970.3	1024.97	0	0	380	33	36	8	8	47	47	0	0	0	0	1	0	0	0	Fri	Oct	13	0	0	0	0	0	0	0
not available	77	1	1.02	916.54	984.56	0	0	371	33	31	8	8	50	47	0	0	0	0	2	0	0	0	Mon	Oct	7	0	0	0	0	0	0	0
not available	64	1	0.94	1000.12	950.6	0	0	230	35	31	8	8	47	47	0	0	0	0	0	1	0	0	Mon	Oct	3	0	0	0	0	1	1	1
not available	19	1	0.37	1011.84	1026.38	1	0	79	37	36	8	8	47	47	0	0	0	0	2	0	0	0	Sat	Oct	17	0	0	0	0	0	0	0
not available	5	1	1.11	1039.71	955.36	0	0	535	33	31	8	8	23	28	1	1	1	1	0	1	0	0	Fri	Oct	21	0	0	0	0	1	1	1
not available	2	0	1.06	869.86	1012.45	0	0	425	37	31	8	8	23	28	0	0	0	0	0	0	0	0	Mon	Nov	19	0	0	0	0	1	1	1
not available	58	1	1.27	1061.12	974.93	0	0	362	33	32	8	8	36	51	1	1	1	1	2	0	0	0	Tue	Nov	9	0	0	0	0	0	0	0
not available	52	1	10.76	961.7	1049.56	0	0	322	39	30	2	6	29	20	0	0	0	0	2	0	0	2	Mon	Feb	21	0	0	0	0	0	0	0
not available	90	0	19.62	1015.73	981.16	1	0	549	35	23	37	13	181	18	0	0	0	0	1	3	0	4	Wed	Mar	17	0	0	0	0	0	0	0
not available	78	0	7.08	882.63	873.06	0	0	229	39	29	2	16	1	57	0	0	0	0	1	6	0	4	Fri	Mar	16	0	0	0	0	0	0	0
not available	76	1	7	899.71	940.21	1	0	317	39	8	14	32	68	135	0	0	0	0	1	2	1	4	Mon	Apr	22	0	0	0	0	0	0	0
not available	0	1	1.49	913.14	955.63	0	0	317	39	8	2	32	1	135	0	0	0	0	2	0	0	1	Mon	Jun	6	0	0	0	0	0	0	0
not available	31	1	1.73	959.82	971.43	1	0	497	39	8	14	32	142	154	0	0	0	0	0	0	0	2	Thu	Jul	15	0	0	0	0	0	0	0
not available	27	1	15.57	911.08	1069.52	0	0	327	39	23	2	13	1	55	0	0	0	0	1	3	0	3	Tue	Jul	0	0	0	0	0	1	1	1
not available	30	0	17.42	1009.51	959.91	1	0	553	39	26	2	27	8	111	0	0	0	0	1	0	0	9	Sun	Sep	14	0	0	0	0	1	1	1
not available	84	0	1.37	940.91	874.96	0	0	153	39	8	2	32	1	158	0	0	0	0	0	0	0	1	Sun	Oct	21	0	0	0	0	0	0	0
not available	86	0	1.53	1001.09	1043.65	0	0	398	39	8	2	32	1	150	0	0	0	0	0	3	0	1	Sun	Jan	21	0	0	0	0	0	0	0
not available	46	1	6.05	1071.8	979.84	0	0	42	39	23	2	20	1	63	0	0	0	0	1	2	0	3	Mon	May	2	0	0	0	0	0	0	0
not available	70	1	4.86	983.85	978.05	1	0	318	39	25	2	19	1	41	0	0	0	0	2	1	1	0	Thu	May	15	0	0	0	0	1	1	1
not available	83	1	8.37	974.72	1065.78	0	0	408	39	26	2	11	1	104	0	0	0	0	0	7	0	0	Fri	Nov	11	0	0	0	0	0	0	0
not available	1	1	0.48	1013.39	1057.36	0	0	253	35	29	12	11	143	142	0	0	0	0	2	3	1	0	Tue	Nov	9	0	0	0	0	0	0	0
not available	3	1	0.72	1002.67	990.24	0	0	137	35	29	12	11	143	142	1	1	1	1	2	5	0	0	Tue	Nov	21	0	0	0	0	0	0	0
not available	48	1	1.63	1000.36	984.83	0	0	237	39	29	12	11	100	101	0	0	0	0	0	4	1	0	Thu	Aug	1	0	0	0	0	0	0	0
not available	34	1	2.14	987.91	964.83	0	0	58	35	29	12	11	98	104	0	0	0	0	0	3	1	0	Fri	Nov	21	0	0	0	0	0	0	0
not available	53	1	1.38	1048.25	1060.95	0	0	373	39	29	12	11	98	104	0	1	1	1	0	6	0	0	Mon	Jan	0	0	0	0	0	0	0	0
not available	11	0	1.89	1098.4	1054.94	1	0	1	39	23	2	13	29	18	0	0	0	0	1	5	0	0	Sun	Jan	11	0	0	0	0	0	0	0
not available	83	1	28.37	1021.85	1006.49	0	0	200	23	23	16	20	66	50	1	1	1	1	2	0	1	0	Sun	Jan	18	0	0	0	0	0	0	0
not available	84	0	0.85	1011.05	1054.77	1	0	597	39	31	8	8	36	40	0	0	0	0	2	0	1	0	Tue	Feb	3	0	0	0	0	0	0	0
not available	73	1	4.3	976.26	1042.03	0	0	247	39	29	2	16	1	57	0	0	0	0	1	0	0	0	Thu	Feb	16	0	0	0	0	0	0	0
not available	21	1	0.76	956.67	936.98	0	0	270	35	31	8	8	25	27	0	0	0	0	1	0	0	0	Thu	Mar	9	0	0	0	0	0	0	0
not available	78	0	0.25	988.73	992.48	0	0	271	31	15	30	35	119	121	0	0	0	0	1	0	0	0	Tue	Apr	8	0	0	0	0	0	0	0
not available	14	1	0.82	1007.25	1042.22	0	0	71	39	31	8	8	23	28	0	0	0	0	0	1	0	0	Fri	Nov	6	0	0	0	0	0	0	0
not available	32	0	0.29	992.26	1034.37	0	0	586	39	40	1	2	59	67	0	0	0	0	1	0	0	0	Tue	Dec	7	0	0	0	0	0	0	0
not available	58	1	6.21	1008.62	1030.16	1	0	474	35	9	16	20	66	50	0	0	0	0	2	2	0	0	Tue	Jan	11	0	0	0	0	0	0	0
not available	61	0	36.57	976.72	950.72	1	0	484	17	9	16	20	66	50	1	1	1	1	1	0	0	0	Fri	Feb	2	0	0	0	0	0	0	0
not available	55	0	7.71	1029.25	999.29	0	0	231	17	9	16	20	66	50	1	1	1	1	0	0	0	0	Tue	Apr	19	0	0	0	0	0	0	0
not available	24	1	4.84	1028.52	1015.66	1	0	507	35	9	16	20	66	50	0	1	1	1	0	4	0	0	Wed	Apr	21	0	0	0	0	0	0	0
not available	16	1	14.73	1081.46	1059.73	1	0	225	19	25	34	29	109	26	1	1	1	1	2	0	1	0	Wed	Sep	12	0	0	0	0	0	0	0
not available	1	1	12.6	1019.78	971.98	0	2	195	21	23	28	20	114	50	1	1	1	1	0	1	0	0	Tue	May	8	1	0	0	0	0	0	0
not available	65	0	6.07	979.32	982.21	1	0	403	23	23	16	20	66	50	1	1	1	1	1	3	0	0	Tue	Jun	2	0	0	0	0	0	0	0
not available	37	1	9.18	972.59	980.7	0	0	281	39	9	2	20	1	50	0	0	0	0	0	0	0	0	Wed	Jun	1	0	0	0	0	1	1	1
not available	43	1	17.04	1020.62	1005.43	0	0	16	6	4	1	12	94	100	0	0	0	0	1	1	0	0	Fri	Jun	18	0	0	0	0	1	1	1
not available	81	1	7.38	953.29	981.58	0	0	604	17	9	16	20	66	50	1	1	1	1	1	0	0	0	Fri	Jun	22	1	0	0	0	0	0	0
not available	57	1	5.74	999.36	994.18	1	0	304	39	29	2	28	1	60	0	0	0	0	0	1	0	0	Mon	Jun	13	0	0	0	0	0	0	0
not available	48	0	3.81	1022.45	939.28	1	0	512	39	29	2	16	1	57	0	0	0	0	0	1	0	0	Sun	Jun	8	0	0	0	0	0	0	0
not available	69	0	8.15	978.11	910.11	1	0	429	21	9	28	20	114	50	1	1	1	1	0	0	0	0	Fri	Jun	20	0	0	0	0	0	0	0
not available	48	0	7.99	998.78	1029.03	0	0	517	17	9	16	20	66	50	1	1	1	1	1	1	0	0	Tue	Jun	10	0	0	0	0	0	0	0
not available	25	1	23.34	1085.02	991.61	0	0	304	23	23	14	13	42	18	1	1	1	1	1	2	1	0	Mon	Jun	12	0	0	0	0	0	0	0
not available	72	1	8.27	975.24	1047.08	1	0	335	17	9	16	20	66	50	1	1	1	1	1	1	0	0	Sat	Jun	11	0	0	0	0	0	0	0
not available	37	1	1.15	1029.88	1052.72	1	0	26	17	9	16	20	66	50	1	1	1	1	2	0	0	0	Mon	Jul	1	0	0	0	0	0	0	0
not available	16	1	4.61	1059.24	1004.51	1	0	175	23	23	16	20	66	50	1	1	1	1	2	1	0	0	Tue	Jul	3	0	0	0	0	0	0	0
not available	85	1	0.4	1065.69	1036.89	1	0	589	39	29	2	28	1	60	1	1	1	1	2	0	0	0	Thu	Jul	21	0	0	0	0	0	0	0
not available	15	1	4.57	954.42	938.33	0	0	223	23	23	16	20	66	50	1	1	1	1	2	5	0	0	Sun	Jul	10	0	0	0	0	1	1	1
not available	62	1	33.05	1070.63	962.46	1	0	270	21	9	31	20	73	50	1	1	1	1	2	0	0	0	Thu	Jul	19	0	0	0	0	0	0	0
not available	61	0	1.2	1044.15	907.99	1	0	564	39	9	2	20	1	50	0	0	0	0	1	1	0	0	Fri	Jul	12	0	0	0	0	0	0	0
not available	45	0	0.25	1007.24	931.27	1	0	329	17	9	16	20	66	50	1	1	1	1	0	0	0	0	Wed	Jul	0	0	0	0	0	0	0	0
not available	64	1	8.22	955.04	1029.78	0	0	276	17	9	16	20	66	50	1	1	1	1	2	0	1	0	Thu	Jul	6	0	0	0	0	1	1	1
not available	73	0	1.15	973.52	1008.55	1	0	112	39	34	2	7	1	2	0	0	0	0	1	0	0	0	Mon	Jul	18	0	0	0	0	0	0	0
not available	69	0	20.25	971.82	1018.03	0	0	615	21	29	31	28	73	60	1	1	1	1	0	3	0	0	Mon	Jul	4	0	0	0	0	0	0	0
not available	70	1	17.04	975.28	1011.44	0	0	280	17	9	16	20	66	50	1	1	1	1	0	3	0	0	Thu	Jul	2	0	0	0	0	0	0	0
not available	89	0	4.56	991.58	903.82	0	2	606	39	9	1	20	93	50	0	0	0	0	1	0	0	0	Mon	Jul	16	0	0	0	0	0	0	0
not available	94	0	22.46	963.57	968.44	0	2	451	17	9	16	20	66	50	1	1	1	1	0	0	0	0	Wed	Jul	6	0	0	0	0	0	0	0
not available	79	1	0.49	1012.62	1044.94	1	0	79	39	25	2	19	1	41	0	0	0	1	2	0	0	0	Mon	Jul	2	0	0	0	0	0	0	0
not available	92	0	0.56	929.5	951.73	0	0	86	39	27	1	2	22	29	0	0	0	0	2	1	0	0	Fri	Jul	9	0	0	0	0	0	0	0
not available	48	0	2.09	1031.51	1040.28	1	0	326	39	23	2	13	1	18	0	0	0	0	2	5	0	0	Thu	Jul	12	0	0	0	0	0	0	0
not available	83	0	0.52	940.11	980.51	1	0	257	39	27	2	7	1	2	0	0	0	0	2	0	1	0	Wed	Jul	9	0	0	0	0	0	0	0
not available	4	0	2.23	963.52	989.86	1	0	514	35	23	16	20	66	50	0	0	0	0	2	0	0	0	Mon	Aug	14	0	0	0	0	0	0	0
not available	3	0	4.67	1038.83	993.91	0	0	80	23	23	16	20	66	50	1	1	1	1	1	2	0	0	Tue	Aug	4	0	0	0	0	0	0	0
not available	62	1	9.44	894.86	965.27	1	0	455	35	9	16	20	66	50	1	1	1	1	2	2	0	0	Thu	Aug	5	0	0	0	0	0	0	0
not available	50	1	8.07	973.27	925.96	1	0	613	17	9	16	20	66	50	1	1	1	1	1	1	0	0	Fri	Aug	20	0	0	0	0	0	0	0
not available	85	1	0.44	913.06	988.23	0	0	332	39	34	2	7	1	2	0	0	0	0	0	1	1	0	Mon	Aug	20	0	0	0	0	0	0	0
not available	5	0	6.77	958.72	1010.65	0	0	118	39	29	2	16	1	57	0	0	0	0	2	0	0	0	Mon	Aug	4	0	0	0	0	0	0	0
not available	48	0	2.4	922.46	895	0	0	177	39	9	2	20	1	50	0	0	0	0	2	2	0	0	Mon	Aug	16	0	0	0	0	1	1	1
not available	16	0	5.28	935.49	905.84	0	0	605	17	9	16	20	66	50	1	1	1	1	0	0	0	0	Mon	Aug	8	0	0	0	0	1	1	1
not available	70	0	0.51	1076.83	1123.52	0	0	201	39	40	1	2	44	52	0	0	0	0	1	0	1	0	Thu	Jul	2	0	0	0	0	0	0	0
not available	63	1	1.27	930.22	1042.17	1	0	90	39	23	14	13	68	55	0	0	0	0	1	1	0	0	Wed	Jul	14	0	0	0	0	0	0	0
not available	90	1	6.72	956.84	964.31	0	0	310	35	16	11	12	130	131	0	0	0	0	2	0	0	0	Wed	Jul	12	0	0	0	0	0	0	0
not available	0	0	18.98	949.35	1001.77	1	0	532	39	25	2	19	1	41	0	0	0	0	2	0	1	0	Mon	Aug	17	0	0	0	0	0	0	0
not available	48	0	5.51	968.63	960.93	0	0	296	17	9	16	20	66	50	1	1	1	1	0	1	0	0	Fri	Jul	16	0	0	0	0	0	0	0
not available	85	0	21.4	1005.67	1046.34	0	0	22	21	29	13	16	46	57	1	1	1	1	0	3	1	0	Fri	Aug	13	0	0	0	0	0	0	0
not available	12	1	30.67	948.62	1063.03	1	0	508	39	9	2	20	1	50	0	0	0	0	0	1	0	0	Tue	Sep	20	0	0	0	0	0	0	0
not available	27	1	3.42	925.36	1021.91	0	0	343	39	9	2	20	1	50	0	0	0	0	0	1	0	0	Wed	Aug	15	0	0	0	0	0	0	0
not available	2	1	2.39	1054.14	1045.46	1	0	503	39	9	2	20	1	50	0	0	0	0	1	0	0	0	Sun	Aug	10	0	0	0	0	0	0	0
not available	1	1	12.82	1064.16	1053.29	1	0	474	17	9	16	20	66	50	1	1	1	1	2	3	1	0	Mon	Aug	4	1	0	0	0	0	0	0
not available	5	0	3.65	898.63	986.71	1	0	232	35	9	28	20	114	50	0	0	0	0	2	2	0	0	Thu	Aug	3	0	0	0	0	0	0	0
not available	57	0	4.45	946.34	990.36	1	0	82	17	23	16	20	66	50	1	1	1	1	2	0	0	0	Thu	Aug	14	0	0	0	0	0	0	0
not available	25	1	25.56	987.23	945.21	0	0	311	39	12	11	12	86	86	0	0	0	0	1	0	0	0	Mon	Aug	13	0	0	0	0	0	0	0
not available	48	1	5.65	861.29	870.33	1	0	243	39	9	2	20	1	50	0	0	0	0	1	1	0	0	Thu	Aug	12	0	0	0	0	0	0	0
not available	3	0	0.69	1063.98	935.86	0	2	89	39	34	2	7	1	2	0	0	0	0	1	1	1	0	Wed	Aug	14	0	0	0	0	0	0	0
not available	65	1	0.7	1127.66	1082.54	0	0	223	39	4	11	12	86	86	0	0	0	0	2	0	1	0	Sun	Aug	13	0	0	0	0	0	0	0
not available	54	1	1.76	943.52	997.98	0	0	348	39	9	2	20	1	50	0	0	1	1	0	4	0	0	Tue	Aug	21	0	0	0	0	0	0	0
not available	94	1	13.31	940.85	939.92	0	0	78	17	9	16	20	66	50	1	1	1	1	0	5	0	0	Wed	Aug	4	0	0	0	0	0	0	0
not available	71	1	24.81	958.24	1007.18	0	0	612	23	23	16	20	66	50	1	1	1	1	2	0	0	0	Fri	Sep	7	1	0	0	0	0	0	0
not available	53	0	14.33	1087.83	999.45	1	0	88	39	9	2	20	1	50	0	0	0	0	1	0	0	0	Thu	Aug	11	0	0	0	0	0	0	0
not available	66	1	21.04	903.68	936.87	1	0	327	17	9	16	20	66	50	1	1	1	1	2	3	0	0	Wed	Sep	17	1	0	0	0	0	0	0
not available	56	1	3.5	952.3	1004.83	1	0	509	39	9	2	20	1	50	0	0	0	0	2	0	0	0	Tue	Sep	12	0	0	0	0	0	0	0
not available	74	1	11.07	920.04	1020.18	1	0	293	17	9	16	20	66	50	1	1	1	1	2	1	0	0	Sun	Sep	7	0	0	0	0	0	0	0
not available	51	0	5.7	1000.56	1017.82	0	0	316	39	9	2	20	1	50	0	0	0	0	2	2	0	0	Thu	Sep	6	0	0	0	0	0	0	0
not available	51	0	3.86	1083.52	976.08	0	0	356	39	9	27	20	147	50	0	0	0	0	0	1	0	0	Fri	Sep	8	0	0	0	0	0	0	0
not available	83	0	6.33	940.23	981.55	0	0	181	39	25	2	29	1	26	0	0	0	0	2	0	0	0	Sun	Sep	11	0	0	0	0	0	0	0
not available	52	0	12.16	990.6	1046.49	1	0	585	17	23	16	20	66	50	1	1	1	1	1	1	1	0	Tue	Sep	3	0	0	0	0	0	0	0
not available	78	1	24.55	1034.92	967.94	1	0	357	17	9	16	20	66	50	1	1	1	1	2	0	1	0	Thu	Sep	8	0	0	0	0	0	0	0
not available	40	1	3.16	1036.33	1057.96	1	0	129	39	9	2	20	1	50	0	0	0	0	2	0	0	0	Thu	Sep	18	0	0	0	0	0	0	0
not available	54	0	5.53	1069.49	1048.06	1	0	566	39	9	2	20	1	50	0	0	0	0	0	0	0	0	Fri	Sep	18	1	0	0	0	0	0	0
not available	68	0	12.08	1058.36	1022.18	1	0	107	17	9	16	20	66	50	1	1	1	1	1	0	1	0	Fri	Sep	13	1	0	0	0	0	0	0
not available	82	0	0.33	1095.02	1037.34	0	0	613	17	9	16	20	66	50	1	1	1	1	1	0	0	0	Thu	Sep	6	0	0	0	0	0	0	0
not available	89	1	18.89	879.65	920.47	0	0	232	39	10	11	12	84	91	0	0	0	0	0	0	0	0	Thu	Sep	18	0	0	0	0	0	0	0
not available	4	1	8.45	1003.29	947.9	0	0	291	23	23	16	20	66	50	1	1	1	1	0	0	0	0	Sat	Sep	22	0	0	0	0	0	0	0
not available	81	0	8.52	1026.35	1052.42	1	0	267	39	23	2	13	1	18	0	0	0	0	1	3	0	0	Tue	Sep	10	0	0	0	0	0	0	0
not available	58	0	4.06	1021.91	1009.04	1	0	591	23	23	14	13	42	18	1	1	1	1	1	5	1	0	Wed	Sep	21	0	0	0	0	0	0	0
not available	8	1	10.26	1060.89	977.92	0	2	319	39	25	2	19	1	41	0	0	0	0	2	0	0	0	Thu	Oct	21	0	0	0	0	0	0	0
not available	49	1	0.27	965.49	1003.99	0	2	473	39	40	1	2	43	53	0	0	0	0	0	0	0	0	Fri	Oct	4	0	0	0	0	0	0	0
not available	13	1	2.55	988.5	997.26	0	0	333	17	9	16	20	66	50	1	1	1	1	0	1	0	0	Sat	Oct	10	0	0	0	0	0	0	0
not available	67	1	0.35	1114.62	1078.5	0	0	89	15	26	16	20	66	50	1	1	1	1	1	5	0	0	Tue	Oct	8	0	0	0	0	0	0	0
not available	69	0	16.44	958.96	1037.65	0	0	254	39	25	2	29	1	26	0	0	0	0	2	0	0	0	Tue	Oct	0	0	0	0	0	0	0	0
not available	1	0	2.95	980.48	964.86	1	0	333	17	9	16	20	66	50	1	1	1	1	2	1	0	0	Tue	Oct	22	0	0	0	0	0	0	0
not available	24	1	1.41	959.13	949.03	1	0	380	39	9	2	20	1	50	0	0	0	1	2	2	0	0	Fri	Oct	12	0	0	0	0	0	0	0
not available	82	1	69.2	935.11	931.78	1	0	272	17	9	16	20	66	50	1	1	1	1	1	2	1	0	Wed	Oct	15	0	0	0	0	0	0	0
not available	79	0	0.59	979.06	974.17	0	0	14	39	40	1	2	24	30	0	0	0	0	0	0	0	0	Fri	Oct	18	0	0	0	0	0	0	0
not available	70	0	3.78	937.26	953.95	0	0	553	39	9	16	20	151	50	0	0	0	1	0	0	0	0	Mon	Oct	4	0	0	0	0	0	0	0
not available	84	0	6.16	1099.18	964.93	0	0	387	17	9	16	20	66	50	1	1	1	1	2	0	0	0	Fri	Oct	9	0	0	0	0	0	0	0
not available	3	0	1.07	956.06	1031.51	1	0	523	39	29	2	28	1	107	0	0	0	0	2	1	1	0	Tue	Oct	1	0	0	0	0	0	0	0
not available	80	1	5.49	961.76	937.64	0	0	197	39	23	1	20	40	50	0	0	0	0	0	4	0	0	Mon	Oct	3	0	0	0	0	0	0	0
not available	71	1	6.13	955.04	888.25	0	0	83	23	23	16	20	66	50	1	1	1	1	0	5	1	0	Wed	Oct	4	0	0	0	0	0	0	0
not available	25	1	1.8	964.25	958.99	0	0	80	39	23	2	29	1	26	0	0	0	0	2	0	0	0	Tue	Oct	16	0	0	0	0	0	0	0
not available	57	1	6.25	995.64	1013.81	1	0	509	35	9	14	20	66	50	0	0	0	0	1	1	0	0	Sat	Oct	1	0	0	0	0	0	0	0
not available	51	1	8.01	1057.3	1015.41	1	0	357	35	9	2	20	1	50	0	0	0	0	2	0	0	0	Tue	Oct	22	0	0	0	0	0	0	0
not available	24	1	10.67	1049.39	1065.25	1	0	293	17	9	16	20	66	50	1	1	1	1	1	0	1	0	Mon	Oct	10	0	0	0	0	0	0	0
not available	53	1	58.16	951.95	1017.67	1	2	594	17	23	16	20	66	50	1	1	1	1	2	2	1	0	Tue	Oct	6	0	0	0	0	0	0	0
not available	33	0	0.17	937.22	1022.52	0	0	113	39	40	1	2	24	30	0	0	0	0	1	0	0	0	Wed	Oct	12	0	0	0	0	0	0	0
not available	68	1	0.25	989.69	1111.44	0	0	532	39	27	1	2	71	80	0	0	0	0	2	0	0	0	Tue	Oct	12	0	0	0	0	0	0	0
not available	59	0	9.45	971.08	951.61	1	0	434	35	9	16	20	66	50	0	0	0	0	0	0	0	0	Tue	Oct	15	0	0	0	0	0	0	0
not available	50	1	9.54	1073.24	1033.79	0	0	443	35	23	16	20	137	50	0	0	0	1	2	0	0	0	Thu	Oct	19	0	0	0	0	0	0	0
not available	56	0	0.33	1062.05	1086.4	0	0	291	39	34	1	7	34	2	0	0	0	0	0	2	0	0	Mon	Nov	1	0	0	0	0	0	0	0
not available	76	0	9.75	1053.25	1042.49	1	0	456	39	9	2	20	1	50	0	0	0	0	2	1	0	0	Wed	Nov	8	0	0	0	0	0	0	0
not available	62	0	0.25	980.65	1074.18	0	0	58	21	29	28	16	114	57	1	1	1	1	2	2	0	0	Sun	Nov	15	0	0	0	0	0	0	0
not available	53	1	7.64	1023.01	1012.21	0	0	81	23	23	16	20	66	50	1	1	1	1	2	2	0	0	Thu	Nov	2	0	0	0	0	0	0	0
not available	89	1	0.96	1049.96	1008.58	0	0	609	39	9	2	20	1	50	0	0	0	0	1	0	0	0	Thu	Nov	8	0	0	0	0	0	0	0
not available	55	1	3.94	1059.25	1040.69	0	0	465	17	23	16	20	66	50	1	1	1	1	1	1	0	0	Sat	Nov	7	0	0	0	0	0	0	0
not available	47	0	0.51	985.47	1024.35	0	0	504	39	40	1	2	24	30	0	0	0	1	2	0	0	0	Sun	Nov	4	0	0	0	0	0	0	0
not available	70	0	5.67	969.5	1006.77	0	0	321	39	9	23	20	151	50	1	1	1	1	2	0	0	0	Tue	Nov	9	0	0	0	0	0	0	0
not available	50	0	8.57	955.33	1019.24	0	0	146	39	9	2	20	1	50	0	0	0	0	0	0	0	0	Wed	Nov	17	0	0	0	0	0	0	0
not available	12	1	16.89	1036.25	1027.09	0	0	26	21	29	31	28	73	60	1	1	1	1	0	0	1	0	Sun	Nov	8	0	0	0	0	0	0	0
not available	50	0	9.75	991.02	967.81	0	2	507	39	9	1	20	34	50	0	0	0	0	2	2	0	0	Tue	Dec	11	0	0	0	0	0	0	0
not available	88	1	23.29	1031.12	1030.71	0	0	143	17	9	16	20	66	50	1	1	1	1	0	1	1	0	Sat	Dec	10	0	0	0	0	0	0	0
not available	61	1	0.08	954.06	1043.05	0	0	40	39	40	1	2	34	45	0	0	0	0	1	0	0	0	Tue	Dec	13	0	0	0	0	0	0	0
not available	73	0	3.08	1073.81	1065.65	1	0	548	17	9	16	20	66	50	1	1	1	1	1	0	0	0	Mon	Nov	4	0	0	0	0	0	0	0
not available	7	0	3.73	1099.74	1023.12	1	0	329	39	29	2	28	1	60	0	0	1	1	1	0	1	0	Thu	Nov	16	0	0	0	0	0	0	0
not available	71	1	5.22	973.99	921.03	0	0	409	35	9	16	20	137	50	0	0	0	0	0	0	0	0	Sat	Nov	5	0	0	0	0	0	0	0
not available	48	1	6.2	996.46	923.65	0	0	466	17	9	16	20	66	50	1	1	1	1	1	0	1	0	Fri	Dec	15	0	0	0	0	0	0	0
not available	86	1	7.27	951.12	1018.73	1	0	202	39	9	2	20	1	50	0	0	0	0	2	0	0	0	Thu	Nov	3	0	0	0	0	0	0	0
not available	14	1	23.74	971.75	971.19	0	0	244	17	9	16	20	66	50	1	1	1	1	2	0	1	0	Thu	Nov	20	0	0	0	0	0	0	0
not available	20	0	27.94	968.49	968.62	0	0	7	17	9	16	20	66	50	1	1	1	1	1	0	1	0	Thu	Nov	10	0	0	0	0	0	0	0
not available	55	1	1.03	1099.77	990.12	0	0	370	39	29	2	33	1	92	0	0	0	0	0	3	0	0	Tue	Nov	0	0	0	0	0	1	1	1
not available	14	0	7.84	970.97	1021.92	0	0	330	17	9	16	20	66	50	1	1	1	1	0	0	1	0	Sun	Nov	5	0	0	0	0	0	0	0
not available	48	1	5.53	946.63	973.52	1	0	28	35	9	16	20	66	50	0	0	0	0	0	1	0	0	Tue	Nov	0	0	0	0	0	0	0	0
not available	8	1	20.29	973.31	1040.14	1	0	434	17	9	16	20	66	50	1	1	1	1	1	5	0	0	Wed	Dec	8	0	0	0	0	0	0	0
not available	35	1	6.13	978.8	1004.15	0	0	408	17	23	16	20	66	50	1	1	1	1	1	0	0	0	Tue	Dec	0	0	0	0	0	0	0	0
not available	5	0	11.88	1045.95	972.68	0	0	315	39	9	2	20	1	50	0	0	0	0	1	0	0	0	Tue	Dec	9	0	0	0	0	0	0	0
not available	81	1	4.15	1006.06	1006	0	0	31	39	25	2	19	1	41	0	0	0	0	1	5	0	0	Mon	Dec	10	1	0	0	0	0	0	0
not available	79	1	3.84	1003.32	1046.18	0	0	391	21	29	29	33	104	92	1	1	1	1	0	6	0	0	Sun	Dec	19	0	0	0	0	1	1	1
not available	34	0	3.89	1014.21	1004.53	1	0	6	39	25	2	19	1	41	0	0	0	0	0	6	0	0	Mon	Dec	22	0	0	0	0	0	0	0
not available	44	0	4.25	1014	1050.44	1	0	550	39	25	2	20	1	50	0	0	0	0	2	2	0	0	Mon	Dec	11	0	0	0	0	0	0	0
not available	64	0	6.9	1023.48	1006.65	0	0	371	39	9	2	20	1	50	0	0	1	1	0	3	0	0	Fri	Dec	2	0	0	0	0	0	0	0
not available	15	0	7.96	973.02	1019.4	0	2	119	35	9	14	20	68	50	0	0	0	0	2	0	0	0	Thu	Dec	16	0	0	0	0	0	0	0
not available	80	0	31.92	1034.71	1066.24	0	2	139	17	9	16	20	66	50	1	1	1	1	2	1	1	0	Thu	Dec	17	0	0	0	0	0	0	0
not available	43	1	0.08	938.89	893.47	1	0	127	39	40	1	2	24	30	0	0	0	0	2	0	0	0	Fri	Jan	10	0	0	0	0	0	0	0
not available	73	1	42.55	1074.87	962.05	1	0	575	19	9	27	20	105	50	1	1	1	1	1	2	0	0	Tue	Dec	0	1	0	0	0	0	0	0
not available	64	0	6.56	1088.95	1039.1	1	0	293	19	9	16	20	66	50	1	1	1	1	1	0	1	0	Mon	Dec	13	0	0	0	0	0	0	0
not available	54	1	11.34	1044.26	1032.46	1	0	327	39	23	2	20	1	50	0	0	0	0	2	2	0	0	Tue	Jan	20	0	0	0	0	0	0	0
not available	30	1	0.16	909.56	1055.77	0	0	408	39	34	2	7	1	2	0	0	0	0	1	0	1	0	Wed	Dec	0	0	0	0	0	0	0	0
not available	41	0	6.57	980.93	977.94	0	0	164	39	9	2	20	1	50	0	0	0	0	2	0	0	0	Thu	Dec	1	0	0	0	0	0	0	0
not available	47	0	9.88	858.22	872.52	0	0	16	35	9	14	20	68	50	0	0	0	0	2	1	0	0	Wed	Jan	18	0	0	0	0	0	0	0
not available	84	1	9.91	1013.3	1037.76	1	0	417	39	9	14	20	68	50	0	0	0	0	1	1	0	0	Sat	Jan	8	0	0	0	0	0	0	0
not available	59	0	1.11	986.79	1068.43	0	0	345	39	34	2	7	8	33	0	0	0	0	2	0	0	0	Sat	Jan	21	0	0	0	0	0	0	0
not available	63	1	0.3	942.22	984	0	0	427	39	34	2	7	8	33	0	0	0	0	2	0	1	0	Tue	Jan	20	0	0	0	0	0	0	0
not available	65	1	8.96	962.01	959.68	0	0	46	17	9	16	20	66	50	1	1	1	1	0	2	0	0	Fri	Jan	16	0	0	0	0	0	0	0
not available	60	1	3.05	1053.91	1041.76	0	0	196	23	23	16	20	66	50	1	1	1	1	0	0	0	0	Tue	Jan	21	0	0	0	0	0	0	0
not available	27	0	0.15	1076.27	942.16	1	0	415	39	34	2	7	8	33	0	0	0	0	0	1	1	0	Sat	Feb	15	0	0	0	0	0	0	0
not available	71	0	10.33	888.03	850.97	0	0	157	17	9	16	20	66	50	1	1	1	1	2	1	0	0	Wed	Feb	2	0	0	0	0	0	0	0
not available	74	1	1.09	1026.6	980.9	0	0	167	39	23	2	13	8	18	0	0	0	0	2	1	0	0	Tue	Feb	0	0	0	0	0	0	0	0
not available	9	0	1.83	973.21	985.54	0	0	287	39	34	2	7	8	33	0	0	0	0	0	0	0	0	Tue	Feb	16	0	0	0	0	0	0	0
not available	71	0	7.84	950.76	1000.71	0	0	164	17	9	16	20	66	50	0	0	1	1	0	2	0	0	Tue	Feb	17	0	0	0	0	0	0	0
not available	62	0	12.6	1000.79	1077.04	1	0	343	35	9	16	20	66	50	0	0	0	0	0	0	0	0	Fri	Feb	1	0	0	0	0	0	0	0
not available	79	0	20.76	939.98	1030.9	1	0	407	17	9	16	20	66	50	1	1	1	1	0	0	0	0	Wed	Feb	8	0	0	0	0	0	0	0
not available	35	0	3.86	928.52	971.41	1	0	450	39	9	2	20	8	50	0	0	0	0	2	0	0	0	Tue	Feb	20	0	0	0	0	0	0	0
not available	12	1	4.96	918.73	986.34	1	0	411	39	23	2	20	8	50	0	0	0	0	1	2	0	0	Mon	Feb	12	0	0	0	0	0	0	0
not available	2	1	2.62	1019.72	1005.63	0	0	368	39	26	12	33	98	92	0	0	0	0	0	6	0	0	Wed	Feb	7	0	0	0	0	0	0	0
not available	3	0	2.41	1049.3	1032.03	0	0	58	39	25	2	16	8	26	0	0	0	1	1	0	0	0	Fri	Feb	11	0	0	0	0	0	0	0
not available	65	0	9	1043.93	1065.01	0	0	135	39	9	2	20	8	50	0	0	0	0	1	0	1	0	Sat	Feb	8	0	0	0	0	0	0	0
not available	56	1	3.87	988.17	994.72	0	0	110	39	25	2	16	29	26	0	0	0	0	0	2	0	0	Sat	Feb	22	0	0	0	0	0	0	0
not available	59	1	3.62	1110.07	957.76	0	2	443	39	9	2	20	61	50	0	0	0	0	1	1	0	0	Sat	Feb	14	0	0	0	0	0	0	0
not available	55	1	3.92	1050.03	1055.57	1	0	493	39	9	16	20	68	50	0	0	0	0	1	1	0	0	Fri	Mar	4	0	0	0	0	0	0	0
not available	67	1	7.15	1099.67	1028.3	1	0	267	17	9	16	20	66	50	1	1	1	1	1	0	0	0	Fri	Mar	12	0	0	0	0	0	0	0
not available	59	1	4.78	1035.69	1065.87	1	0	178	39	9	2	20	8	50	0	0	0	0	1	1	0	0	Tue	Mar	12	0	0	0	0	0	0	0
not available	43	0	13.52	1010.8	1039.81	0	0	304	17	9	16	20	66	50	1	1	1	1	2	1	1	0	Thu	Mar	13	0	0	0	0	0	0	0
not available	69	1	31.3	1009.82	1001.21	0	2	7	17	9	16	20	66	50	1	1	1	1	2	0	1	0	Sat	Mar	9	1	0	0	0	0	0	0
not available	52	1	5.95	1076.08	1041.86	1	0	382	39	9	2	20	29	50	0	0	0	0	2	0	0	0	Tue	Mar	6	0	0	0	0	0	0	0
not available	55	1	0.17	922.44	980.76	0	0	502	39	24	2	7	8	33	0	0	0	0	0	2	1	0	Wed	Mar	3	0	0	0	0	0	0	0
not available	63	1	7.55	1095.46	1030.82	1	0	501	17	9	16	20	66	50	1	1	1	1	0	1	0	0	Tue	Mar	21	1	0	0	0	0	0	0
not available	61	1	6.25	958.48	1046.29	1	0	187	35	23	16	20	66	50	0	0	1	1	2	0	0	0	Tue	Mar	12	0	0	0	0	0	0	0
not available	36	1	8.89	1026.88	1042.4	0	0	452	39	25	2	19	51	2	0	1	1	1	0	0	0	0	Tue	Mar	2	0	0	0	0	0	0	0
not available	91	1	2.02	1028.55	983.58	1	0	512	17	9	16	20	66	50	1	1	1	1	2	0	1	0	Tue	Mar	19	0	0	0	0	0	0	0
not available	54	1	2.07	1019.78	969.47	0	0	321	17	9	16	20	66	50	1	1	1	1	0	4	0	0	Tue	Mar	14	0	0	0	0	0	0	0
not available	56	0	0.28	941.46	983.85	0	0	425	39	24	2	7	29	64	0	0	0	0	0	0	0	0	Tue	Mar	9	0	0	0	0	0	0	0
not available	6	1	20.64	943.95	920.48	1	0	260	23	9	16	20	66	50	1	1	1	1	1	1	1	0	Mon	Mar	6	0	0	0	0	0	0	0
not available	89	0	3.67	982.75	964.46	0	0	48	39	29	2	33	61	92	0	1	1	1	2	3	0	0	Tue	Mar	13	0	0	0	0	0	0	0
not available	10	0	11.43	934.08	951.96	0	0	349	39	9	2	20	8	50	0	0	0	0	0	0	0	0	Sun	Mar	18	0	0	0	0	0	0	0
not available	79	0	5.37	1006.58	944.73	0	0	448	39	9	2	20	61	50	0	0	0	0	2	2	0	0	Thu	Mar	20	0	0	0	0	0	0	0
not available	58	0	2.8	1018.94	1080.07	1	0	535	39	23	23	20	89	50	0	0	0	0	0	0	1	0	Sun	Apr	2	0	0	0	0	0	0	0
not available	37	0	20.42	1011.78	987.8	0	0	611	17	9	16	20	66	50	1	1	1	1	2	0	1	0	Mon	Mar	1	0	0	0	0	0	0	0
not available	27	1	0.78	917.56	942.08	0	0	276	39	34	2	7	51	65	0	0	0	0	0	1	1	0	Tue	Mar	21	0	0	0	0	1	1	1
not available	81	0	0.85	939.38	1016.16	0	0	392	17	9	16	20	66	50	1	1	1	1	2	0	0	0	Thu	Mar	22	0	0	0	0	0	0	0
not available	57	1	2.81	976.85	945.06	0	0	317	39	29	2	16	29	26	0	0	0	0	2	1	1	0	Tue	Apr	1	0	0	0	0	0	0	0
not available	52	0	7.59	1009.77	1007.75	0	0	102	39	9	23	20	89	50	0	0	0	0	2	5	0	0	Sun	Apr	17	0	0	0	0	1	1	1
not available	46	0	0.13	1040.62	1040.58	0	0	205	39	40	1	2	28	38	0	0	0	0	0	2	0	0	Wed	Apr	8	0	0	0	0	0	0	0
not available	56	0	4.82	1117.3	989.47	1	0	5	39	23	2	20	29	50	0	0	1	1	1	2	0	0	Sun	Apr	0	0	0	0	0	0	0	0
not available	72	1	2.63	957.58	970.75	0	0	214	39	25	2	16	8	26	0	0	0	0	0	4	0	0	Fri	Apr	20	0	0	0	0	0	0	0
not available	83	1	0.39	1015.55	1021.64	0	0	93	39	24	2	7	29	64	0	0	0	0	0	1	0	0	Thu	Apr	21	0	0	0	0	0	0	0
not available	60	1	15.24	996.52	964.83	0	0	158	19	23	16	20	66	50	1	1	1	1	1	1	0	0	Sat	Apr	21	0	0	0	0	0	0	0
not available	7	1	0.12	970.67	924.74	0	0	389	39	40	1	2	63	70	0	0	0	0	1	0	0	0	Tue	May	6	0	0	0	0	0	0	0
not available	34	1	6.41	1033.15	1089.19	0	2	286	35	9	14	20	42	50	0	0	0	0	1	0	0	0	Fri	Apr	12	0	0	0	0	0	0	0
not available	90	0	0.14	1031.15	1069.29	1	0	455	39	40	1	2	33	44	0	0	0	0	2	2	0	0	Wed	May	16	0	0	0	0	0	0	0
not available	51	0	21.74	1038.7	1014.6	1	0	162	23	9	16	20	66	50	1	1	1	1	0	2	0	0	Mon	May	16	0	0	0	0	0	0	0
not available	18	1	26.44	908.48	968.91	0	0	177	35	9	16	20	66	50	0	0	0	0	2	0	0	0	Wed	May	19	0	0	0	0	0	0	0
not available	10	1	0.21	990.7	1034.42	0	0	58	39	27	2	7	73	60	0	0	0	0	0	0	1	0	Fri	May	15	0	0	0	0	0	0	0
not available	45	1	3.96	1004.89	1007.43	0	0	18	35	23	16	20	66	50	1	1	1	1	1	2	0	0	Tue	May	2	0	0	0	0	0	0	0
not available	45	1	2.04	980.41	1049.44	0	0	30	23	23	16	20	66	50	1	1	1	1	2	0	0	0	Fri	May	6	0	0	0	0	0	0	0
not available	48	1	0.25	1007.37	1019.65	1	0	353	39	24	2	7	51	65	0	0	0	0	2	1	1	0	Tue	May	5	0	0	0	0	0	0	0
not available	78	1	4.76	972.02	969.38	0	0	139	23	9	16	20	66	50	1	1	1	1	0	7	0	0	Mon	May	3	0	0	0	0	0	0	0
not available	53	1	0.22	925.4	930.87	0	0	333	17	9	16	20	66	50	1	1	1	1	0	9	0	0	Thu	May	0	0	0	0	0	0	0	0
not available	52	1	4.82	909.1	899.89	0	0	403	39	9	1	20	24	50	0	1	1	1	1	0	0	0	Tue	Jun	14	0	0	0	0	0	0	0
not available	3	1	2.42	953	981.6	0	0	103	17	9	16	20	66	50	1	1	1	1	1	0	0	0	Thu	Jun	14	0	0	0	1	0	0	0
not available	76	0	10.9	1045.2	1027.24	1	0	428	39	9	2	20	1	50	0	0	0	0	0	0	0	0	Tue	May	11	0	0	0	0	0	0	0
not available	55	0	3.5	975.55	1054.81	0	0	489	39	9	2	20	51	50	0	0	0	0	1	1	0	0	Thu	Jun	10	0	0	0	0	1	1	1
not available	51	1	23.34	965.73	857.82	1	0	479	17	9	16	20	66	50	1	1	1	1	1	1	1	0	Mon	May	21	0	0	0	0	0	0	0
not available	39	0	15.9	1035.62	1011.19	0	0	76	19	9	27	20	51	50	1	1	1	1	1	0	0	0	Tue	Jun	6	0	0	0	0	0	0	0
not available	90	1	0.23	1005.77	979.94	0	0	104	39	40	1	2	22	29	0	0	0	0	2	1	0	0	Mon	May	3	0	0	0	0	0	0	0
not available	48	0	0.15	910.5	938.14	0	2	487	39	40	1	2	28	38	0	0	0	0	2	1	1	0	Fri	Jun	14	0	0	0	0	0	0	0
not available	21	0	6.82	1041.69	1080.44	1	0	253	39	9	14	20	66	50	0	0	0	0	1	2	0	0	Fri	Jun	19	0	0	0	0	0	0	0
not available	31	0	2.25	1030.58	1004	0	0	437	17	9	16	20	66	50	1	1	1	1	1	1	0	0	Wed	May	6	0	0	0	0	0	0	0
not available	61	0	3.53	940.12	1004.06	0	0	397	39	9	2	20	51	50	0	0	1	1	2	0	0	0	Tue	May	2	0	0	0	0	0	0	0
not available	75	1	0.35	1060.7	1007.9	0	0	59	39	34	2	7	1	2	0	0	0	1	1	0	0	0	Fri	Jun	14	0	0	0	0	0	0	0
not available	85	1	1.91	980.13	971.14	0	0	182	39	9	14	20	66	50	1	1	1	1	1	0	0	0	Mon	Jun	12	0	0	0	0	0	0	0
not available	88	0	1.59	978.8	1038.73	0	0	548	39	9	2	20	1	50	0	0	0	0	0	0	0	0	Sun	Jun	2	0	0	0	0	0	0	0
not available	67	1	364.39	1051.49	956.91	0	0	428	1	4	11	12	86	86	1	1	1	1	0	7	1	0	Sun	Jun	12	0	0	0	0	1	1	1
not available	65	1	47.23	944.48	947.07	0	0	329	39	10	2	12	29	103	0	0	0	1	0	4	0	0	Mon	Jun	4	0	0	0	0	0	0	0
not available	75	0	115.33	919.88	1016.68	0	0	74	39	23	1	29	33	26	0	0	0	0	0	1	0	0	Tue	Jun	18	1	1	0	0	0	0	0
not available	6	1	19.11	940.95	1044.97	0	0	356	39	9	1	20	33	50	1	1	1	1	2	0	0	0	Fri	Jun	5	0	0	0	0	0	0	0
not available	59	0	12.04	974.31	1016.48	0	0	403	39	29	2	16	1	57	0	0	0	0	0	0	0	0	Thu	Sep	7	0	1	0	0	0	0	0
not available	65	1	17.93	1011.87	993.02	0	0	152	39	29	2	16	1	57	0	0	0	0	0	0	0	0	Fri	May	5	0	1	0	0	1	1	1
not available	30	1	14.34	1020	937.76	0	0	205	17	9	16	20	66	50	1	1	1	1	0	0	0	0	Fri	May	9	0	0	0	0	0	0	0
not available	49	0	4.51	1011.2	969.49	0	0	0	39	9	2	20	1	50	0	0	0	0	2	0	0	0	Tue	Jun	20	0	0	0	0	0	0	0
not available	89	1	10.71	971.8	1045.2	0	0	246	35	26	17	17	122	108	0	0	0	1	0	1	0	0	Thu	Jun	5	0	0	0	0	0	0	0
not available	60	1	9.41	916.84	1023.97	0	0	422	35	9	16	20	66	50	0	1	1	1	0	5	0	0	Mon	Jul	9	0	0	1	0	0	0	0
not available	62	0	4.82	967.33	964.7	0	0	350	39	23	14	13	66	18	0	0	0	0	2	3	0	0	Wed	Jul	3	0	0	0	0	0	0	0
not available	34	0	0.18	997.45	1015.65	0	0	117	23	23	14	13	42	18	1	1	1	1	0	5	1	0	Wed	Jul	19	0	0	0	0	0	0	0
not available	62	0	18.21	1036.77	1025.2	1	0	320	39	23	2	20	1	50	0	0	0	0	1	1	0	0	Mon	Aug	13	0	0	0	0	0	0	0
not available	59	1	5.82	1009.56	1126.36	1	0	564	39	9	12	20	104	50	0	0	0	0	2	4	0	0	Sun	Jul	19	0	0	0	0	0	0	0
not available	84	0	29.72	1046.66	951.38	0	0	541	39	37	3	1	58	59	1	1	1	1	2	3	0	0	Mon	Aug	6	0	0	0	0	0	0	0
not available	6	0	7.41	1051.88	974.9	0	0	486	17	9	16	20	66	50	1	1	1	1	0	0	0	0	Thu	Aug	13	0	0	0	0	0	0	0
not available	50	0	6.27	953.47	980.2	1	0	77	39	23	2	13	1	18	0	0	0	0	1	1	1	0	Tue	Aug	18	0	0	0	0	0	0	0
not available	18	1	1.27	925.26	959.56	0	0	184	39	23	14	13	66	50	0	0	0	0	1	0	0	0	Thu	Aug	12	0	0	0	0	0	0	0
not available	63	1	19.25	945.37	938.7	0	0	8	17	23	16	20	66	50	1	1	1	1	2	0	0	0	Wed	Jul	7	1	0	0	0	0	0	0
not available	77	1	5.5	947.63	939.01	1	0	444	39	29	2	16	1	57	0	0	0	0	1	0	1	0	Thu	Jul	10	0	0	0	0	0	0	0
not available	61	0	0.59	1051.42	1013.68	0	0	141	39	24	2	7	1	2	0	0	0	0	2	1	0	0	Sat	Aug	15	0	0	0	0	0	0	0
not available	83	0	4.03	1075.16	1010.71	0	0	569	35	23	14	13	68	55	1	1	1	1	2	0	0	0	Mon	Aug	2	0	0	0	0	0	0	0
not available	14	1	6.68	1025.14	1100.06	0	0	549	39	25	12	19	140	41	0	0	0	0	2	6	1	0	Tue	Aug	2	0	0	0	0	0	0	0
not available	44	0	19.58	1028.85	1084.23	1	0	290	23	23	16	20	66	50	1	1	1	1	0	0	0	0	Fri	Aug	7	0	0	0	0	0	0	0
not available	2	0	7.11	1011.48	1055.23	1	0	386	39	29	14	13	68	55	0	0	0	0	2	1	0	0	Thu	Aug	10	0	0	0	0	0	0	0
not available	41	1	61.47	1011.54	1059.14	0	0	250	39	9	2	20	1	50	0	0	0	0	2	2	0	0	Wed	Sep	5	1	0	0	0	0	0	0
not available	84	0	14.92	1045.25	1081.79	1	0	479	23	23	16	20	66	50	1	1	1	1	1	0	0	0	Tue	Sep	7	0	0	0	0	0	0	0
not available	42	0	1.73	972.88	960.85	1	0	469	39	29	1	16	24	57	0	0	0	0	1	3	1	0	Tue	Aug	10	0	0	0	0	0	0	0
not available	37	0	24.64	980.42	1002.26	1	0	350	39	10	11	12	88	131	0	0	0	0	1	0	0	0	Tue	Sep	21	1	0	0	0	0	0	0
not available	59	1	14.8	959.92	1018.28	0	0	7	39	9	2	20	1	50	0	0	0	0	2	1	0	0	Sun	Sep	2	0	0	0	0	0	0	0
not available	42	1	9.55	970.1	920.36	0	0	457	17	23	16	20	66	50	1	1	1	1	1	0	0	0	Mon	Sep	21	0	0	0	0	0	0	0
not available	33	1	1.53	1033.9	1050.51	0	0	310	39	23	2	20	1	50	0	0	0	0	0	0	0	0	Tue	Sep	13	0	0	0	0	0	0	0
not available	76	0	24.9	1095.25	1019.95	1	0	493	35	23	16	20	66	50	0	0	0	0	2	1	0	0	Tue	Oct	5	1	0	1	0	0	0	0
not available	84	1	28.66	985.8	1018.84	0	0	30	17	23	16	20	66	50	1	1	1	1	1	4	1	0	Mon	Oct	5	0	0	0	0	0	0	0
not available	54	1	2.83	959.14	1033.44	1	0	285	39	23	2	13	1	18	0	0	0	0	1	0	0	0	Tue	Oct	6	0	0	0	0	0	0	0
not available	79	1	23.08	1029.41	1051.57	1	0	411	23	9	14	20	42	50	1	1	1	1	1	1	1	0	Sun	Oct	14	1	0	0	0	0	0	0
not available	50	0	34.77	979.4	981.47	1	0	542	39	16	2	12	1	83	0	0	1	1	0	3	0	0	Fri	Oct	1	0	0	0	0	0	0	0
not available	25	1	9.5	1027.04	1041.03	0	0	299	39	9	2	20	1	50	0	0	0	0	0	0	0	0	Sat	Nov	10	0	0	0	0	0	0	0
not available	65	0	1.26	1019.97	1015.3	0	2	357	39	29	14	13	42	18	0	0	0	0	1	0	0	0	Sat	Nov	16	0	0	0	0	0	0	0
not available	32	0	1.77	1006.37	900.13	0	0	614	39	37	2	16	1	57	0	0	0	0	0	0	0	0	Thu	Dec	21	0	0	0	0	0	0	0
not available	57	1	28.28	951.69	1005.83	0	2	376	23	9	14	20	42	50	1	1	1	1	0	2	1	0	Sun	Jan	0	0	0	0	0	0	0	0
not available	25	0	10.68	1047.03	981	1	0	153	12	31	8	25	23	71	1	1	1	1	1	0	0	0	Wed	Dec	0	0	0	0	0	0	0	0
not available	67	0	13.05	971.2	994.43	0	0	529	23	23	16	20	66	50	1	1	1	1	2	1	1	0	Mon	Jan	10	0	0	0	0	0	0	0
not available	40	0	5.08	1091.07	1090.14	0	0	46	39	23	14	13	137	55	0	0	0	0	1	0	0	0	Thu	Dec	21	0	0	0	0	0	0	0
not available	53	1	2.82	1056.22	1005.61	0	0	380	39	29	2	11	1	73	0	1	1	1	0	5	0	0	Fri	Jan	0	0	0	0	0	0	0	0
not available	88	1	7.62	1045.39	1106.93	0	0	221	21	29	12	11	91	73	1	1	1	1	2	3	0	0	Tue	Jan	22	0	0	0	0	0	0	0
not available	67	0	0.9	976.42	1059.08	0	0	167	39	34	2	7	8	33	0	0	0	0	1	0	0	0	Fri	Jan	10	0	0	0	0	0	0	0
not available	64	0	1.22	1046.79	1039.97	0	0	379	39	34	2	7	8	33	0	0	0	0	2	0	1	0	Tue	Jan	16	0	0	0	0	0	0	0
not available	25	1	12.65	1015.03	1040.3	0	0	302	39	9	2	20	8	50	0	0	0	0	2	2	0	0	Sun	Jan	22	0	0	0	0	0	0	0
not available	79	0	3.12	1015.41	1039.69	1	0	604	23	23	16	20	66	50	1	1	1	1	1	0	1	0	Sat	Jan	11	0	0	0	0	0	0	0
not available	21	1	2.68	925.11	1006.75	1	0	381	35	23	16	20	66	50	0	0	1	1	0	1	0	0	Sat	Feb	18	0	0	0	0	0	0	0
not available	39	1	27.78	1024.39	1070.62	0	0	195	39	9	2	20	8	50	0	0	0	0	0	1	0	0	Tue	Feb	13	1	0	1	0	0	0	0
not available	87	1	5.92	969.87	1041.95	0	0	370	39	29	12	11	98	104	0	0	0	1	2	8	0	0	Sun	Feb	15	0	0	0	0	0	0	0
not available	36	1	11.11	972.15	942.5	0	0	174	17	23	16	20	66	50	1	1	1	1	2	2	0	0	Wed	Feb	8	0	0	1	0	0	0	0
not available	43	0	3.87	1097.66	984.15	1	0	103	39	25	7	16	35	26	0	0	1	1	2	0	0	0	Thu	Feb	6	0	0	0	0	0	0	0
not available	79	0	7.82	981.91	888.53	0	0	172	39	9	2	20	29	50	0	0	0	1	2	0	0	0	Thu	Feb	16	0	0	0	0	0	0	0
not available	83	0	6.79	970.38	989.02	1	0	241	35	9	16	20	66	50	0	0	0	0	0	2	0	0	Sun	Feb	6	0	0	0	0	0	0	0
not available	57	1	1.06	953.06	991.89	0	0	519	39	34	2	7	29	64	0	0	0	0	0	0	0	0	Tue	Feb	8	0	0	0	0	0	0	0
not available	12	1	4.62	988.98	970.03	0	0	243	23	23	16	20	66	50	1	1	1	1	1	0	0	0	Fri	Feb	4	0	0	0	0	0	0	0
not available	68	1	12.6	997.02	1006.69	0	0	390	39	9	2	20	61	50	0	0	0	0	2	8	0	0	Tue	Mar	9	0	0	0	0	0	0	0
not available	79	0	4.17	953.57	1056.45	0	0	274	17	9	16	20	66	50	1	1	1	1	1	0	0	0	Wed	Mar	11	0	0	0	0	0	0	0
not available	66	0	6.72	969.35	983.59	1	0	43	17	23	16	20	66	50	1	1	1	1	1	1	1	0	Tue	Mar	8	0	0	0	0	0	0	0
not available	14	0	11.13	983.97	1006.44	0	0	186	39	29	2	11	29	104	1	1	1	1	1	7	0	0	Tue	Mar	3	0	0	0	0	0	0	0
not available	40	0	2.48	1026.05	1058.23	0	2	589	39	23	14	13	42	18	0	0	0	0	1	0	0	0	Sat	Mar	8	0	0	0	0	0	0	0
not available	57	1	5.34	1038.65	1047.86	1	0	11	17	23	16	20	66	50	1	1	1	1	1	2	0	0	Mon	Mar	8	0	0	0	0	0	0	0
not available	79	0	4.86	1027.97	1038.27	1	2	94	17	9	16	20	66	50	1	1	1	1	1	2	0	0	Mon	Mar	0	0	0	0	0	0	0	0
not available	45	1	3.93	1002.33	1063.29	0	0	234	39	23	2	19	8	2	0	0	0	1	0	1	0	0	Fri	Mar	8	0	0	0	0	0	0	0
not available	12	0	6.67	942.01	942.06	1	0	538	39	9	2	20	61	50	0	0	0	0	1	0	0	0	Mon	Mar	21	0	0	0	0	0	0	0
not available	71	1	3.91	947.27	896.69	0	0	66	21	29	29	33	104	92	1	1	1	1	0	9	0	0	Wed	Apr	9	0	0	0	0	0	0	0
not available	22	0	2.03	923.82	1013.04	0	0	138	39	34	2	7	73	60	0	0	0	0	2	3	0	0	Thu	May	18	0	0	0	0	0	0	0
not available	37	1	11.39	831.48	996.05	1	0	443	35	9	16	20	66	50	0	0	0	0	0	0	0	0	Tue	Apr	2	0	0	0	0	0	0	0
not available	61	1	8.26	983.44	1009.73	1	0	578	39	9	2	20	51	50	0	0	0	0	1	3	0	0	Thu	Apr	22	0	0	0	0	0	0	0
not available	63	1	0.53	952.38	1025.18	0	2	24	39	34	2	7	29	64	0	0	0	0	0	0	1	0	Mon	Apr	9	0	0	0	0	1	1	1
not available	38	1	0.24	1003.48	1039.4	1	0	565	17	9	16	20	66	50	1	1	1	1	0	4	0	0	Fri	May	17	0	0	0	0	0	0	0
not available	62	0	10.08	931.6	909.22	1	0	486	39	23	14	13	42	55	1	1	1	1	2	1	0	0	Tue	May	21	0	0	0	0	0	0	0
not available	53	0	6.95	1081.75	1005.06	0	0	399	17	9	16	20	66	50	1	1	1	1	2	2	0	0	Fri	Jun	2	0	0	0	0	1	1	1
not available	45	1	3.16	1053.84	1028.96	1	0	447	39	25	2	19	1	65	0	0	0	0	0	2	0	0	Tue	May	2	0	0	0	0	0	0	0
not available	72	1	9.33	1023.85	953.88	1	0	542	19	25	27	19	51	65	1	1	1	1	2	2	0	0	Thu	Jun	6	0	0	0	0	0	0	0
not available	64	0	0.76	891.12	970.7	0	0	282	39	34	2	33	73	153	0	0	0	0	0	8	0	0	Sun	Jun	4	0	0	0	0	0	0	0
not available	25	0	10.74	981.83	915.2	0	0	337	39	25	2	19	1	41	0	0	0	0	0	0	1	0	Tue	Jun	9	0	0	0	0	0	0	0
not available	74	1	0.34	1093.75	1086.77	0	0	555	39	27	2	7	1	2	0	0	0	0	0	4	1	0	Sun	Jun	14	0	0	0	0	0	0	0
not available	66	1	0.71	1055.39	1045.86	1	0	556	39	34	2	7	1	2	0	0	0	0	2	0	0	0	Mon	Jun	10	0	0	0	0	0	0	0
not available	15	1	9.31	989.56	990.1	0	2	161	39	29	2	28	1	60	0	0	0	0	1	1	0	0	Tue	Jun	15	0	0	0	0	0	0	0
not available	36	0	2.69	986.96	939.77	1	0	160	39	23	2	13	1	18	0	0	0	0	0	0	0	0	Mon	Jun	7	0	0	0	0	0	0	0
not available	91	0	5.25	941.05	995.58	1	0	580	23	23	14	13	42	18	1	1	1	1	0	0	0	0	Sun	Jul	20	0	0	0	0	0	0	0
not available	79	0	2.73	1034.38	1053.88	0	0	402	39	34	14	7	42	2	0	0	0	0	0	0	0	0	Wed	Jul	14	0	0	0	0	0	0	0
not available	61	1	7.69	892.49	1034	0	0	379	39	25	2	19	1	41	0	0	0	1	0	1	0	0	Fri	Jul	2	0	0	0	0	0	0	0
not available	34	1	0.14	1105.44	1111.52	1	0	17	39	40	1	2	28	38	0	0	0	0	1	1	0	0	Tue	Aug	4	0	0	0	0	0	0	0
not available	18	0	0.89	964.58	1030.03	0	2	568	39	27	2	7	1	2	0	0	0	0	0	0	0	0	Sun	Aug	2	0	0	0	0	0	0	0
not available	72	0	1.04	992.48	954.64	0	0	103	39	23	14	13	42	18	0	0	0	0	1	1	0	0	Sat	Aug	17	0	0	0	0	0	0	0
not available	46	1	9.38	998	965.9	0	0	233	39	12	11	12	96	103	0	0	0	0	1	1	0	0	Tue	Aug	8	0	0	0	0	1	1	1
not available	67	1	0.44	902.87	926.08	1	0	503	39	34	14	13	42	18	0	0	0	0	1	0	0	0	Wed	Aug	4	0	0	0	0	0	0	0
not available	62	1	1.63	981.56	992.48	1	0	344	39	29	1	16	38	57	0	0	0	0	2	0	0	0	Fri	Aug	3	0	0	0	0	0	0	0
not available	87	1	0.12	1057.85	984.81	1	0	543	28	19	1	2	15	16	0	0	0	0	1	0	1	0	Mon	Aug	19	0	0	0	0	0	0	0
not available	52	0	5.27	1033.53	1026.64	0	0	509	39	37	2	16	1	57	0	1	1	1	2	2	0	0	Tue	Aug	13	0	0	0	0	0	0	0
not available	85	0	2.84	971.86	1063.44	1	0	227	39	25	2	19	1	41	0	0	0	0	1	0	0	0	Tue	Aug	9	0	0	0	0	0	0	0
not available	37	0	4.93	956.35	1137.56	0	0	308	39	23	2	20	1	50	0	0	0	0	0	1	0	0	Thu	Sep	11	0	0	0	0	0	0	0
not available	12	0	1.48	970.1	938.24	1	0	278	39	38	5	3	30	31	0	0	0	0	2	2	0	0	Thu	Sep	9	0	0	0	0	0	0	0
not available	78	1	0.53	960.34	1068.81	0	0	107	39	27	2	7	1	2	0	0	0	0	0	0	0	0	Wed	Sep	7	0	0	0	0	1	1	1
not available	89	1	1.47	942.33	922.29	0	0	7	39	34	2	7	1	2	0	0	0	0	0	1	0	0	Sun	Sep	0	0	0	0	0	0	0	0
not available	33	0	0.24	1127.32	1039.38	1	0	285	35	24	16	20	60	63	0	0	1	1	1	0	0	0	Tue	Sep	2	0	0	0	0	0	0	0
not available	30	1	4.05	993.66	922.56	0	2	406	39	29	27	16	105	57	0	0	0	0	1	6	0	0	Wed	Sep	3	1	0	0	0	1	1	1
not available	52	1	5.11	927.37	954.01	0	2	202	21	29	28	16	114	57	1	1	1	1	1	4	0	0	Sat	Sep	4	0	0	0	0	1	1	1
not available	51	1	1.92	1038.57	969.78	1	0	393	39	25	2	19	1	41	0	0	0	0	0	0	0	0	Wed	Sep	10	0	0	0	0	1	1	1
not available	29	1	0.68	947.93	993.13	0	0	256	39	40	1	2	34	45	0	0	0	0	2	0	0	0	Fri	Oct	8	0	0	0	0	0	0	0
not available	71	0	0.5	1056.09	1089.55	0	0	283	39	34	31	7	73	2	0	0	0	0	0	2	0	0	Thu	Oct	15	0	0	0	0	0	0	0
not available	91	1	3.99	1057.82	968.09	0	0	412	39	23	14	13	60	55	0	0	0	0	0	0	0	0	Wed	Oct	8	0	0	0	0	0	0	0
not available	84	0	0.16	1012.67	1002.37	0	2	265	39	40	1	2	15	16	0	0	0	0	2	0	0	0	Tue	Oct	21	0	0	0	0	0	0	0
not available	22	1	0.39	888.57	944.97	0	0	154	39	40	1	2	93	109	0	0	0	0	1	0	0	0	Thu	Oct	15	0	0	0	0	1	1	1
not available	16	1	0.14	941.33	917.85	0	0	556	39	40	1	2	40	49	0	0	0	0	0	0	0	0	Sat	Oct	11	0	0	0	0	1	1	1
not available	10	1	5.9	1070.16	914.79	0	2	310	35	9	16	20	66	50	0	0	0	0	2	4	0	0	Wed	Oct	7	0	0	0	0	0	0	0
not available	17	1	0.19	1069.52	1065.77	0	0	281	39	27	2	7	1	2	0	0	0	0	1	1	0	0	Thu	Oct	12	0	0	0	0	0	0	0
not available	73	0	0.81	1002.88	965.85	0	0	233	39	34	2	7	1	2	0	0	0	0	0	4	0	0	Tue	Oct	1	0	0	0	0	0	0	0
not available	53	0	11.21	1063.83	1006.76	0	0	506	39	25	2	29	1	26	0	0	0	0	0	7	0	0	Mon	Oct	21	0	0	0	0	0	0	0
not available	2	1	0.77	1002.62	928.78	0	0	29	39	8	2	32	1	139	0	0	0	0	1	0	0	1	Thu	Oct	16	0	0	0	0	0	0	0
not available	49	0	0.88	977.18	1102.7	0	0	500	39	25	2	28	1	60	0	1	1	1	1	0	0	0	Thu	Nov	18	0	0	0	0	0	0	0
not available	49	0	1.11	1021.24	1019.07	0	0	604	39	34	2	7	1	2	1	1	1	1	1	1	0	0	Sat	Nov	2	0	0	0	0	0	0	0
not available	61	1	14.99	1033.78	956.11	0	0	261	39	23	2	20	1	50	0	0	0	0	2	0	0	0	Thu	Nov	7	0	0	0	0	0	0	0
not available	65	1	0.92	981.96	913.41	1	0	518	35	23	14	13	42	18	0	0	0	0	2	0	0	0	Mon	Nov	20	0	0	0	0	0	0	0
not available	71	1	0.76	1059.31	1010.78	0	0	310	39	23	2	11	1	73	0	0	0	0	1	4	0	0	Thu	Nov	3	0	0	0	0	0	0	0
not available	48	0	0.12	899.17	968.73	1	0	268	39	40	1	2	15	16	0	0	0	0	0	0	1	0	Mon	Nov	22	0	0	0	0	0	0	0
not available	90	1	0.08	1063.87	1102.73	0	0	117	39	40	2	7	1	2	0	0	0	0	1	1	0	0	Wed	Dec	15	0	0	0	0	0	0	0
not available	56	1	5.75	952.49	996.68	0	0	261	39	29	2	11	1	104	0	0	0	0	0	0	0	0	Sun	Dec	0	0	0	0	0	0	0	0
not available	67	0	5.39	951.82	955.42	1	0	561	39	26	2	16	1	114	0	0	0	0	1	2	0	0	Fri	Dec	1	0	0	0	0	0	0	0
not available	95	1	7.07	993.36	1059.53	0	0	270	17	23	16	20	66	50	1	1	1	1	0	0	0	0	Thu	Dec	15	0	0	0	0	0	0	0
not available	71	0	9.55	984.34	973.32	1	0	454	35	9	16	20	137	50	0	0	0	0	0	0	0	0	Tue	Dec	1	0	0	0	0	0	0	0
not available	5	1	13.24	1017.61	1050.39	0	0	354	39	16	2	12	1	131	0	1	1	1	0	0	0	0	Mon	Dec	20	0	0	0	0	0	0	0
not available	63	0	4.55	964.25	1034.95	1	0	224	17	23	16	20	66	50	1	1	1	1	0	0	0	0	Tue	Dec	6	0	0	0	0	0	0	0
not available	49	0	0.26	1025.06	1020.33	1	0	354	28	19	1	2	24	30	0	0	0	0	1	0	1	0	Thu	Jan	20	0	0	0	0	0	0	0
not available	55	1	2.28	907.24	1002.17	0	0	185	35	23	14	13	68	55	0	0	0	0	1	0	0	0	Wed	Jan	18	0	0	0	0	0	0	0
not available	58	1	1.7	1001.93	999.15	0	0	298	39	29	12	11	131	136	0	0	0	0	0	4	0	0	Sun	Jan	20	0	0	0	0	0	0	0
not available	58	1	6.6	953.79	932.27	0	0	303	39	23	2	20	1	50	0	0	0	0	0	0	0	0	Wed	Jan	19	0	0	0	0	0	0	0
not available	45	1	0.69	940.33	988.1	0	0	320	39	34	2	7	1	2	0	0	0	0	1	0	1	0	Tue	Jan	17	0	0	0	0	0	0	0
not available	52	1	9.12	836.61	923.56	0	0	302	23	23	16	20	66	50	1	1	1	1	1	0	0	0	Thu	Jan	13	0	0	0	0	0	0	0
not available	68	1	3.68	913.49	998.73	0	0	121	39	23	2	16	8	26	0	0	0	0	1	0	0	0	Tue	Jan	21	1	0	0	0	0	0	0
not available	68	0	0.63	1086.57	1015.16	1	0	386	39	24	2	7	1	33	0	0	0	0	2	2	0	0	Thu	Jan	12	0	0	0	0	0	0	0
not available	72	1	0.22	996.83	994.06	0	0	272	39	24	2	7	8	33	0	0	0	1	1	0	1	0	Sun	Jan	20	0	0	0	0	1	1	1
not available	87	0	1.62	1130.52	1116.76	1	0	343	39	23	2	13	8	18	0	0	0	0	0	1	0	0	Wed	Feb	21	0	0	0	0	0	0	0
not available	69	0	0.99	912.43	1005.31	1	0	590	39	34	2	7	8	33	0	0	0	0	1	0	1	0	Wed	Feb	12	0	0	0	0	0	0	0
not available	45	1	2.51	983.4	1046.76	0	0	43	39	26	2	19	8	2	0	0	0	0	1	3	0	0	Fri	Feb	16	0	0	0	0	0	0	0
not available	64	0	0.11	1073.09	937.8	0	0	407	39	40	1	2	34	45	0	0	0	0	2	2	0	0	Sun	Feb	6	0	0	0	0	0	0	0
not available	81	0	6.87	950.78	892.45	0	0	135	39	23	2	20	61	50	0	0	0	0	1	0	0	0	Wed	Feb	6	0	0	0	0	0	0	0
not available	34	1	4.94	975.71	957.14	0	0	59	35	25	3	1	52	54	0	0	0	0	2	1	0	0	Fri	Feb	0	0	0	0	0	0	0	0
not available	47	1	0.71	997.26	1035.67	0	0	591	39	40	1	2	22	29	0	0	0	0	1	0	0	0	Wed	Mar	10	0	0	0	0	0	0	0
not available	75	0	0.28	963.23	1026.32	1	0	35	39	24	14	13	68	55	0	0	0	0	1	0	0	0	Thu	Mar	12	0	0	0	0	0	0	0
not available	2	0	0.55	1104.8	1067.56	0	0	124	39	34	2	7	61	96	0	0	0	0	1	2	0	0	Thu	Mar	6	0	0	0	0	1	1	1
not available	66	1	2.67	1016.75	993.41	0	0	248	39	26	2	19	61	2	1	1	1	1	0	0	1	0	Fri	Mar	17	0	0	0	0	1	1	1
not available	10	1	13.76	933.57	1014.22	0	0	141	17	23	16	20	66	50	1	1	1	1	2	0	0	0	Mon	Mar	21	0	0	0	0	0	0	0
not available	87	1	0.27	944.64	927.15	1	2	1	28	19	1	2	24	30	0	0	0	0	2	0	1	0	Tue	Mar	18	0	0	0	0	0	0	0
not available	66	1	1.44	1066.68	1037.84	0	0	239	39	25	2	19	29	2	0	0	0	0	1	0	0	0	Tue	Mar	5	0	0	0	0	0	0	0
not available	93	0	2.75	936.64	970.28	0	0	108	39	23	2	13	29	18	0	0	0	0	0	3	0	0	Sun	Mar	15	0	0	0	0	0	0	0
not available	36	0	6.3	1032.19	1073.16	0	0	380	17	23	16	20	66	50	1	1	1	1	0	0	0	0	Sat	Mar	10	0	0	0	0	0	0	0
not available	9	1	7.13	1017	975.05	1	0	222	35	9	16	20	66	50	0	0	0	0	2	0	0	0	Thu	Mar	11	0	0	0	0	0	0	0
not available	68	0	0.16	1029.43	936.21	1	0	344	39	34	2	7	51	65	0	0	0	0	2	0	1	0	Tue	Mar	6	0	0	0	0	0	0	0
not available	77	0	5.08	1003.35	1050.88	0	0	421	23	23	16	20	66	50	1	1	1	1	0	0	0	0	Sat	Mar	16	0	0	0	0	0	0	0
not available	16	1	0.59	1101.21	993.7	0	0	5	39	23	14	13	68	55	0	0	0	0	0	0	0	0	Fri	Mar	20	0	0	0	0	0	0	0
not available	75	0	2.75	1102.97	1015.87	0	0	132	39	23	14	13	68	55	0	0	0	0	2	0	0	0	Fri	Mar	14	0	0	0	0	1	1	1
not available	34	0	6.24	1039.07	997.82	0	0	400	39	16	2	12	51	100	0	0	0	0	1	0	0	0	Sat	Mar	6	0	0	0	0	1	1	1
not available	63	1	0.82	1075.9	1049.51	1	0	515	39	34	2	13	51	63	0	0	0	0	2	1	0	0	Wed	Mar	9	0	0	0	0	0	0	0
not available	79	0	4.65	1014.01	996.76	0	0	281	39	23	2	13	1	55	0	0	0	0	0	3	0	0	Tue	Mar	2	0	0	0	0	0	0	0
not available	50	1	0.06	1027.73	1051.67	0	0	367	39	40	1	2	38	46	0	0	0	0	1	0	0	0	Sat	Mar	0	0	0	0	0	0	0	0
not available	53	0	0.22	1032.92	1047.56	0	2	309	28	19	1	2	63	70	0	1	1	1	0	1	1	0	Fri	Mar	0	0	0	0	0	0	0	0
not available	51	0	4.39	1066.26	1102.97	0	0	495	39	25	2	19	29	2	0	0	0	0	0	1	0	0	Fri	Mar	15	0	0	0	0	0	0	0
not available	58	0	17.14	1070.09	989.14	0	0	218	39	16	11	12	86	86	0	0	0	0	2	1	0	0	Wed	Apr	12	0	0	0	0	0	0	0
not available	34	1	0.42	1007.89	998.69	0	0	588	39	40	1	2	38	46	0	0	0	0	1	1	0	0	Sat	Apr	8	0	0	0	0	1	1	1
not available	49	1	2.85	910.19	941.63	0	0	350	35	25	2	19	73	2	0	0	0	0	2	1	0	0	Mon	Mar	11	0	0	0	0	1	1	1
not available	43	1	0.76	1050.35	1021	0	0	34	39	40	1	2	63	70	0	0	0	0	2	0	0	0	Tue	Apr	4	0	0	0	0	1	1	1
not available	50	0	0.17	963.98	969.47	0	0	463	28	19	1	2	40	49	0	0	0	0	0	1	0	0	Mon	Apr	8	0	0	0	0	0	0	0
not available	66	0	0.54	1081.28	1063.34	0	2	603	39	34	2	7	51	65	0	0	0	0	1	0	1	0	Sun	Apr	18	0	0	0	0	0	0	0
not available	32	0	2.93	953.35	978.64	1	0	587	39	34	2	7	51	65	0	0	0	1	1	0	0	0	Sun	Apr	10	0	0	0	0	0	0	0
not available	74	0	2.37	1118.1	1037.97	0	0	180	39	34	2	7	61	96	0	0	0	0	2	0	1	0	Sat	Apr	19	0	0	0	0	0	0	0
not available	80	0	6.75	990.7	948.92	0	0	512	39	25	2	19	8	2	0	0	0	0	1	0	0	0	Sat	Apr	9	1	0	0	0	0	0	0
not available	56	1	0.53	952.47	976.97	1	0	610	39	34	2	7	51	65	0	0	0	0	0	1	0	0	Fri	Apr	18	0	0	0	0	0	0	0
not available	55	0	0.11	894.48	977.08	0	0	508	39	27	2	7	51	65	0	0	0	1	2	1	0	0	Wed	Apr	8	0	0	0	0	0	0	0
not available	88	0	0.86	1025.89	1038.06	0	0	417	39	34	2	7	1	2	0	0	0	0	0	2	0	0	Wed	Apr	15	0	0	0	0	0	0	0
not available	67	1	3.41	945.34	986.47	1	0	522	39	9	2	20	8	50	0	0	0	0	0	0	0	0	Thu	Apr	6	0	0	0	0	0	0	0
not available	68	0	3.86	1037.64	1074.69	0	0	483	39	23	14	13	142	18	0	0	0	0	1	0	0	0	Thu	Apr	2	0	0	0	0	0	0	0
not available	63	1	11.37	992.09	976.81	0	0	366	39	10	2	12	1	83	1	1	1	1	1	0	0	0	Thu	Apr	21	0	0	0	0	1	1	1
not available	61	0	8.18	1005.14	977.7	1	0	193	17	9	16	20	66	50	1	1	1	1	1	1	0	0	Tue	Apr	22	0	0	0	0	0	0	0
not available	39	0	0.1	973.3	1108.05	0	0	333	39	27	2	7	1	2	0	0	0	0	2	2	0	0	Wed	Apr	16	0	0	0	0	0	0	0
not available	77	1	0.16	945.58	979.2	0	0	369	35	34	26	27	133	124	0	0	0	0	2	0	0	0	Mon	May	20	0	0	0	0	0	0	0
not available	19	1	2.93	988.06	1020.95	0	0	477	35	37	7	16	26	26	0	0	0	0	1	0	0	0	Thu	May	3	0	0	0	0	0	0	0
not available	84	0	0.04	980.26	966.76	0	0	407	39	40	1	2	33	44	0	0	0	0	1	1	0	0	Fri	May	4	0	0	0	0	1	1	1
not available	48	0	1.56	921.27	952.12	1	0	559	39	34	2	7	73	60	0	0	0	0	2	0	0	0	Mon	May	8	0	0	0	0	0	0	0
not available	85	0	0.17	1089.44	1100.4	0	0	258	39	27	2	7	1	2	0	0	0	0	2	0	1	0	Tue	May	21	0	0	0	0	0	0	0
not available	9	0	0.08	1058.28	935.07	1	0	517	28	19	1	2	59	67	0	0	0	0	0	0	1	0	Tue	May	16	0	0	0	0	0	0	0
not available	87	0	7.9	1014.92	1053.03	0	0	258	39	9	2	20	1	50	0	0	1	1	2	1	0	0	Mon	May	1	1	0	0	0	0	0	0
not available	38	1	0.66	1012.44	1033.07	0	0	256	39	34	2	7	8	33	0	0	0	0	1	0	0	0	Thu	May	19	0	0	0	0	0	0	0
not available	71	0	0.11	928.86	984.57	1	0	44	28	19	1	2	56	62	0	0	0	0	0	1	1	0	Sat	Jun	11	0	0	0	0	0	0	0
not available	80	0	2.38	1033.18	964.83	0	0	78	39	25	3	1	4	3	1	1	1	1	0	4	0	0	Mon	Jun	7	0	0	0	0	0	0	0
not available	69	1	5.29	962.87	892.55	1	0	206	39	25	37	19	191	65	0	0	0	0	0	0	0	3	Fri	Jun	14	0	0	0	0	1	1	1
not available	58	0	1.86	1044.62	991.71	0	0	532	39	37	2	5	51	102	0	0	0	0	0	2	1	0	Mon	Jun	4	0	0	0	0	0	0	0
not available	15	0	0.35	1084.66	1092.35	1	0	180	39	23	2	13	1	55	0	0	0	0	2	1	0	0	Fri	Jun	6	0	0	0	0	0	0	0
not available	79	1	0.26	1051.7	1029.88	0	0	377	39	34	2	7	29	64	0	0	0	0	2	0	1	0	Mon	Jun	19	0	0	0	0	0	0	0
not available	12	1	0.62	967.33	979.09	0	0	61	39	34	7	7	99	2	0	0	0	0	2	0	1	0	Mon	Jun	17	0	0	0	0	0	0	0
not available	87	1	0.37	1043.53	1002.11	0	2	573	39	24	2	7	8	33	0	0	0	0	2	0	0	0	Sat	Jun	0	0	0	0	0	0	0	0
not available	7	1	0.23	958.16	1037.22	1	0	12	37	36	33	36	118	120	0	0	0	0	0	0	0	0	Mon	Jun	19	0	0	0	0	0	0	0
not available	0	0	12.59	984.26	960.65	0	0	537	35	38	5	3	12	10	1	1	1	1	1	0	0	0	Tue	Jun	11	0	0	0	0	0	0	0
not available	52	0	0.5	1084.32	1043.78	1	0	353	39	27	2	7	1	2	0	0	0	0	0	0	1	0	Sat	Jun	7	0	0	0	0	0	0	0
not available	20	0	3.13	1026.97	1028.06	1	0	149	23	23	28	16	114	57	1	1	1	1	1	3	1	0	Sun	Jun	19	0	0	0	0	0	0	0
not available	51	1	3.73	1024.96	1022.37	0	0	9	39	29	12	11	91	73	0	0	0	0	2	2	0	0	Mon	Sep	3	0	0	0	0	1	1	1
not available	13	1	2.24	967.92	986.48	0	0	290	39	25	2	11	1	104	1	1	1	1	1	3	0	0	Thu	Jan	5	0	0	0	0	1	1	1
not available	50	1	1.01	1052.01	1014.79	0	0	165	19	25	12	11	98	104	1	1	1	1	1	2	1	0	Wed	Jul	11	0	0	0	0	1	1	1
not available	17	1	2.39	960.63	1012.73	0	1	154	35	25	12	11	98	104	0	0	0	0	1	1	0	0	Fri	Jul	2	0	0	0	0	1	1	1
not available	76	0	2.58	970.1	995.48	0	0	122	39	34	12	11	91	73	0	0	0	0	0	2	0	0	Tue	Jul	0	0	0	0	0	0	0	0
not available	59	1	18.16	858.33	940.23	0	0	97	23	23	14	13	42	18	1	1	1	1	1	9	1	0	Sat	Jul	15	0	0	0	0	1	1	1
not available	12	1	0.3	969.01	984.71	0	0	240	39	27	2	7	1	2	0	0	0	0	0	5	1	0	Fri	Jul	7	0	0	0	0	0	0	0
not available	83	0	15.02	1042.75	1055.31	0	0	581	23	23	14	13	68	55	1	1	1	1	0	0	0	0	Wed	Jul	21	0	0	0	0	0	0	0
not available	94	0	3.12	1088.03	1020.63	0	0	315	39	23	14	13	42	18	1	1	1	1	0	5	0	0	Mon	Aug	8	0	0	0	0	0	0	0
not available	37	1	13.77	966.27	937.03	0	0	186	23	26	12	11	91	73	0	0	0	0	0	2	0	0	Tue	Aug	12	0	0	0	0	0	0	0
not available	16	0	3.1	907.67	959.15	1	0	417	23	23	14	20	42	50	1	1	1	1	1	0	0	0	Thu	Sep	14	0	0	0	0	0	0	0
not available	60	0	4.83	997.53	1018.35	0	0	464	39	26	14	17	42	108	0	0	0	0	1	3	0	0	Sun	Sep	17	0	0	0	0	0	0	0
not available	55	1	1.73	1059.84	1032.24	0	0	407	15	26	12	11	91	73	1	1	1	1	1	5	1	0	Mon	Sep	13	0	0	0	0	0	0	0
not available	81	0	1.34	1029.4	1010.66	0	0	521	23	23	14	13	68	55	1	1	1	1	1	0	1	0	Wed	Oct	22	0	0	0	0	0	0	0
not available	83	0	3.74	1076.64	984.49	0	0	342	39	26	2	11	1	73	0	0	0	0	1	6	0	0	Tue	Nov	5	0	0	0	0	0	0	0
not available	61	0	3.98	982.09	973.02	0	0	127	39	25	2	11	1	117	0	0	0	0	1	5	0	0	Tue	Oct	6	0	0	0	0	0	0	0
not available	14	1	0.94	1094.33	1031.5	0	0	465	35	25	29	33	212	204	0	0	0	0	0	4	1	0	Mon	Oct	7	0	0	0	0	0	0	0
not available	14	1	5.19	976.81	974.49	0	0	286	21	29	29	33	104	92	1	1	1	1	1	0	0	0	Tue	Oct	18	0	0	0	0	0	0	0
not available	61	1	2.43	1056.7	1005.11	0	0	224	39	29	2	11	1	73	0	0	0	0	0	6	0	0	Fri	Oct	8	0	0	0	0	0	0	0
not available	20	1	3.87	1002.87	1017	0	0	222	21	29	12	11	91	73	1	1	1	1	0	9	1	0	Sat	Nov	9	0	0	0	0	0	0	0
not available	57	0	1.07	1014.74	965.18	0	0	588	39	37	27	16	114	57	0	0	0	0	1	6	1	0	Mon	Nov	11	0	0	0	0	0	0	0
not available	64	1	2.2	970.27	936.44	0	0	524	39	29	2	11	1	126	1	1	1	1	0	7	0	0	Sun	Nov	7	0	0	0	0	0	0	0
not available	6	1	3.15	955.15	980.53	0	0	412	39	29	12	11	131	136	0	0	1	1	1	6	0	0	Sun	Dec	2	0	0	0	0	0	0	0
not available	40	0	11.64	1027.17	1113.78	0	0	350	35	29	12	11	98	104	0	0	0	0	0	5	0	0	Sat	Dec	16	1	0	0	0	0	0	0
not available	5	0	0.78	905.24	972.04	1	0	592	39	34	1	7	33	64	0	0	0	0	2	1	1	0	Wed	Dec	13	0	0	0	0	0	0	0
not available	75	0	3.19	955.35	1004.72	0	0	371	13	23	12	11	91	73	0	1	1	1	0	3	0	0	Tue	Jan	0	1	0	0	0	0	0	0
not available	79	0	7.11	971.32	1026.11	1	0	64	39	23	2	13	29	55	0	0	0	0	1	3	1	2	Tue	Jan	12	0	0	0	0	0	0	0
not available	51	1	3.57	1024.79	1038.74	1	0	346	39	26	14	16	42	26	0	0	0	0	2	9	0	0	Mon	Jan	3	0	0	0	0	0	0	0
not available	80	1	13.68	1066.85	1017.59	1	0	85	15	25	28	16	109	26	1	1	1	1	2	8	1	0	Mon	Jan	20	0	0	0	0	0	0	0
not available	61	0	0.83	986.94	1000.72	0	0	551	35	29	12	11	125	126	0	0	0	0	2	4	1	0	Fri	Mar	10	0	0	0	0	0	0	0
not available	92	1	7.27	946.46	988.18	0	0	238	39	29	12	11	100	101	0	0	0	0	2	3	0	0	Thu	Mar	10	0	0	0	0	0	0	0
not available	48	1	15.71	980.33	1044.88	0	0	482	39	23	14	13	42	18	0	0	0	0	2	1	0	4	Tue	Mar	18	0	0	0	0	0	0	0
not available	82	1	5.02	1102.8	1046.01	0	2	12	39	25	2	19	8	2	0	0	0	0	1	0	0	0	Thu	Mar	9	1	0	0	0	0	0	0
not available	73	1	3.17	1039.27	1069.02	0	2	448	19	25	27	19	1	2	1	1	1	1	0	0	1	0	Wed	Apr	6	0	0	0	0	0	0	0
not available	18	1	3.19	899.37	951.11	0	0	151	39	34	2	33	8	92	0	0	0	0	2	3	0	0	Mon	Apr	4	0	0	0	0	1	1	1
not available	58	1	3.07	1052.3	1007.94	0	0	149	39	34	2	7	29	64	0	0	0	0	1	2	1	0	Mon	Apr	5	1	0	0	0	0	0	0
not available	84	0	4.58	941.2	978.2	1	0	168	39	23	14	19	42	65	0	0	0	0	1	5	1	0	Sun	May	13	0	0	0	0	0	0	0
not available	89	0	2.13	967.12	1067.76	1	0	233	39	29	12	11	131	136	0	0	0	0	2	3	0	0	Thu	May	2	0	0	0	0	0	0	0
not available	66	1	0.24	1040.3	971.92	0	2	291	28	19	1	2	43	53	0	0	0	0	1	2	1	0	Wed	May	2	0	0	0	0	0	0	0
not available	15	0	3.64	992.94	1092.77	0	0	485	39	29	12	11	85	81	0	0	0	0	2	3	0	0	Thu	Jun	19	0	0	0	0	0	0	0
not available	59	1	7	1018.32	1010.6	1	0	35	35	29	12	11	131	136	0	0	0	1	0	0	0	0	Fri	May	13	0	0	0	0	1	1	1
not available	60	1	0.7	980.31	1043.35	1	0	381	21	29	12	11	131	136	1	1	1	1	0	0	1	0	Thu	May	8	0	0	0	0	1	1	1
not available	47	1	1.22	919.18	1011.16	0	0	583	15	26	17	17	48	35	1	1	1	1	1	4	0	0	Thu	May	1	0	0	0	0	1	1	1
not available	53	1	1.93	864.53	874.21	0	0	553	35	26	17	17	108	94	0	0	1	1	2	6	0	0	Thu	Jun	8	0	0	0	0	0	0	0
not available	57	1	0.14	884.25	943.87	0	0	570	15	26	17	17	108	94	1	1	1	1	0	4	0	0	Tue	Jun	20	0	0	0	0	0	0	0
not available	8	1	1.18	1021.24	1066.1	0	0	92	21	29	12	11	91	73	1	1	1	1	1	3	0	0	Thu	Jun	13	0	0	0	0	1	1	1
not available	2	1	0.64	1003.09	1021.15	0	0	268	39	13	6	6	10	9	0	0	0	0	1	0	1	0	Mon	Jun	6	0	0	0	0	0	0	0
not available	56	1	0.34	1075.01	1095.01	0	0	491	39	40	2	7	1	2	0	0	0	0	1	0	1	0	Sat	Jun	4	0	0	0	0	0	0	0
not available	1	1	1.75	890.26	945.13	1	0	140	35	26	12	11	98	104	0	0	0	0	2	2	0	0	Thu	Jun	11	0	0	0	0	0	0	0
not available	49	0	3.99	1053.04	1080.09	0	0	442	35	23	14	13	68	55	0	0	0	0	0	1	0	0	Wed	Jul	1	0	0	0	0	0	0	0
not available	3	0	1.37	879.77	1010.58	0	0	43	39	23	2	13	1	18	0	0	0	0	2	3	0	0	Thu	Aug	16	0	0	0	0	0	0	0
not available	36	1	0.91	1015.55	1044.27	1	0	214	39	26	2	33	1	92	0	0	0	0	1	2	1	0	Sat	Aug	5	0	0	0	0	0	0	0
not available	77	0	1.17	976.08	1021.7	0	0	564	35	25	27	19	147	41	0	0	0	0	2	0	0	0	Wed	Aug	15	0	0	0	0	1	1	1
not available	51	1	0.68	984.43	979.7	0	0	475	39	29	2	11	1	126	0	0	0	0	2	2	0	0	Fri	Sep	17	0	0	0	0	0	0	0
not available	32	1	0.48	919.18	1016.95	1	0	433	28	19	1	2	28	38	0	0	0	0	1	2	1	0	Fri	Nov	0	0	0	0	0	0	0	0
not available	60	1	5.97	995.15	1015.29	0	0	331	39	29	2	33	1	92	0	0	0	0	2	1	1	0	Sat	Oct	19	0	0	0	0	0	0	0
not available	32	1	1.59	1047.47	1074.79	0	0	360	39	34	2	7	1	2	0	0	0	0	2	0	1	0	Thu	Dec	14	0	0	0	0	0	0	0
not available	51	1	0.1	944.29	990.31	1	0	327	39	27	1	2	43	53	0	0	0	0	1	0	0	0	Thu	Jan	22	0	0	0	0	0	0	0
not available	74	1	3.51	1036.27	927.1	0	0	150	39	29	2	16	8	114	0	0	0	0	1	0	0	0	Wed	Jan	8	0	0	0	0	0	0	0
not available	93	0	0.92	881.11	945.65	1	0	109	28	24	1	7	43	64	0	0	0	0	1	0	1	0	Sat	Jan	17	0	0	0	0	0	0	0
not available	58	1	1.67	992.91	999.18	1	0	408	39	23	14	19	68	2	0	0	0	0	0	0	1	0	Sun	Jan	2	0	0	0	0	0	0	0
not available	67	0	0.26	1035.96	1021.34	0	0	373	39	27	1	2	63	70	0	0	0	0	0	0	1	0	Fri	Feb	16	0	0	0	0	1	1	1
not available	19	0	5.5	1033	944.38	0	0	148	39	29	1	11	63	104	0	0	0	1	0	0	0	0	Tue	Feb	14	0	0	0	0	0	0	0
not available	63	0	5.36	1004.68	934.86	0	0	470	21	29	12	11	98	104	1	1	1	1	1	1	1	0	Sat	Mar	18	0	0	0	0	0	0	0
not available	60	1	1.25	987.19	1024.25	0	0	169	39	30	1	6	28	21	0	0	0	0	1	0	1	0	Fri	Mar	9	0	0	0	0	1	1	1
not available	88	1	3.75	1042.89	983.92	1	0	57	39	29	12	11	85	81	0	0	0	0	2	0	0	0	Mon	Apr	5	0	0	0	0	0	0	0
not available	60	1	0.2	946.27	928.23	0	0	488	37	36	33	36	118	120	0	0	0	0	1	0	0	0	Tue	May	11	0	0	0	0	0	0	0
not available	56	1	1.92	1055.47	1070.77	1	0	319	39	23	14	13	68	55	0	0	0	0	0	2	1	0	Tue	May	19	0	0	0	0	0	0	0
not available	48	1	15.2	1013.34	1100.05	0	0	445	39	25	2	29	1	26	0	0	0	1	0	3	0	0	Mon	May	8	0	0	0	0	0	0	0
not available	9	1	58.77	977.31	1031.5	0	0	184	39	12	1	12	28	86	0	0	1	1	1	1	0	0	Mon	Jun	11	0	0	0	0	1	1	1
not available	64	1	1.88	1028.73	940.13	0	0	459	39	25	2	33	1	133	0	0	1	1	2	0	0	0	Tue	Jun	6	0	0	0	0	0	0	0
not available	62	0	14.89	980.67	1035.36	0	0	575	39	25	2	29	1	26	0	0	0	0	1	0	0	0	Sun	Jun	4	0	1	1	0	0	0	0
not available	36	1	0.07	1002.16	934.92	0	0	209	29	20	3	1	17	14	0	0	1	1	2	3	0	0	Tue	Jun	6	0	0	0	0	0	0	0
not available	79	1	0.07	950.2	995.81	0	0	263	29	20	3	1	17	14	0	0	1	1	1	2	0	0	Thu	Jun	2	0	0	0	0	0	0	0
not available	50	1	0.09	920.56	969.98	0	0	319	29	20	3	1	17	14	0	0	1	1	2	0	0	0	Thu	Jun	22	0	0	0	0	0	0	0
not available	79	1	7.11	954.52	989.56	1	0	562	17	9	16	20	66	50	1	1	1	1	0	0	0	0	Thu	Jul	5	0	0	0	0	0	0	0
not available	57	1	6.07	894.83	1055.46	0	0	174	39	23	2	20	1	50	0	0	0	0	1	0	0	0	Wed	Jul	11	0	0	0	0	0	0	0
not available	40	1	11.19	1020.85	1076.71	1	0	5	39	23	2	13	1	18	0	0	0	0	2	3	1	0	Sat	Jul	20	0	0	1	0	0	0	0
not available	43	1	4.83	968.45	970.68	1	0	503	39	23	14	13	68	55	0	0	0	0	1	1	0	0	Thu	Aug	19	0	0	0	0	0	0	0
not available	75	1	11.06	1023.77	893.12	0	0	466	23	23	16	20	66	50	1	1	1	1	1	0	1	0	Wed	Jul	0	0	0	0	0	0	0	0
not available	6	1	0.07	949.72	933.6	0	0	16	29	20	3	1	17	14	0	0	1	1	0	1	0	0	Fri	Aug	1	0	0	0	0	0	0	0
not available	64	1	5.93	1033.22	994.18	1	0	126	35	9	16	20	66	50	0	0	0	1	2	2	0	0	Thu	Aug	6	0	0	0	0	1	1	1
not available	16	1	1.06	1089.8	1092.82	1	0	216	39	23	2	20	1	50	0	0	0	0	2	0	0	0	Wed	Aug	12	0	0	0	0	0	0	0
not available	4	1	0.09	998.92	997.3	0	0	402	29	20	3	1	17	14	0	0	1	1	1	2	0	0	Mon	Aug	16	0	0	0	0	0	0	0
not available	1	1	19.98	1002.13	1018.47	1	0	505	17	9	16	20	66	50	1	1	1	1	0	0	0	0	Thu	Aug	1	0	0	0	0	1	1	1
not available	4	1	37.03	1044.06	1089.37	1	0	291	23	9	16	20	66	50	1	1	1	1	1	0	0	0	Tue	Aug	16	0	0	0	0	0	0	0
not available	34	1	0.14	1007.36	983.13	0	0	551	29	20	3	1	17	14	0	0	1	1	1	2	0	0	Tue	Sep	0	0	0	0	0	0	0	0
not available	21	0	12.45	999.83	959.54	0	0	554	35	25	2	19	29	41	0	0	0	0	1	0	0	0	Thu	Sep	5	0	0	0	0	0	0	0
not available	67	1	0.07	903.98	932.52	0	0	510	29	20	3	1	17	14	0	0	1	1	1	1	0	0	Fri	Sep	3	0	0	0	0	0	0	0
not available	84	1	0.07	970.05	1000.14	0	0	336	29	20	3	1	17	14	0	0	1	1	2	4	0	0	Thu	Sep	8	0	0	0	0	0	0	0
not available	82	1	0.07	892.02	1023.51	0	0	606	29	20	3	1	17	14	0	0	1	1	2	1	0	0	Thu	Sep	1	0	0	0	0	0	0	0
not available	22	0	9.37	845.99	942.5	0	0	386	39	29	2	28	1	107	0	0	0	0	2	0	1	0	Thu	Sep	12	1	0	0	0	0	0	0
not available	39	1	5.96	1057.28	951.7	1	0	305	23	23	16	20	66	50	1	1	1	1	2	1	1	0	Fri	Oct	9	0	0	0	0	0	0	0
not available	63	1	12.12	1004.26	990.96	0	0	409	39	23	2	20	1	50	0	0	0	0	2	0	0	0	Tue	Oct	14	0	0	0	0	0	0	0
not available	72	1	14.03	925.14	975.14	0	0	355	23	23	16	20	66	50	1	1	1	1	1	0	1	0	Thu	Oct	15	0	0	0	0	0	0	0
not available	80	1	18.72	904.14	913.87	0	0	361	35	25	2	29	1	26	0	0	0	0	0	0	1	0	Tue	Oct	10	0	0	0	0	0	0	0
not available	22	0	22.93	908.94	971.67	0	0	334	39	23	7	20	26	50	0	0	0	0	2	0	0	0	Wed	Oct	13	1	0	0	0	1	1	1
not available	73	1	0.17	981.94	988.1	0	0	441	29	20	3	1	17	14	0	0	1	1	0	1	0	0	Sat	Oct	7	0	0	0	0	0	0	0
not available	61	1	7.01	1033.02	1034.48	0	0	461	35	25	2	29	1	26	0	0	0	0	2	1	0	0	Thu	Oct	18	0	0	0	0	0	0	0
not available	89	1	8.77	1008.6	944.21	0	0	417	23	23	16	20	66	50	1	1	1	1	0	0	0	0	Wed	Oct	20	0	0	0	0	0	0	0
not available	60	1	9.78	951.31	1019.55	0	0	574	39	29	2	16	1	26	0	0	0	0	1	0	0	0	Tue	Oct	18	0	0	0	0	0	0	0
not available	65	1	0.08	895.69	896.34	0	0	519	29	20	3	1	17	14	0	0	1	1	0	2	0	0	Wed	Nov	19	0	0	0	0	0	0	0
not available	58	1	10.77	1081.92	938.5	1	0	74	35	9	16	20	66	50	0	0	0	0	1	0	0	0	Thu	Nov	6	0	0	0	0	0	0	0
not available	40	0	6.71	900.69	889.31	0	0	147	39	29	2	16	1	57	0	0	0	0	2	0	0	0	Fri	Nov	15	0	0	0	0	0	0	0
not available	1	1	0.06	947.38	996.25	0	0	600	29	20	3	1	17	14	0	0	1	1	0	2	0	0	Thu	Dec	3	0	0	0	0	0	0	0
not available	52	1	58.81	1000.18	1066.93	1	0	21	17	9	16	20	66	50	1	1	1	1	2	0	1	0	Thu	Nov	16	0	0	0	0	0	0	0
not available	73	0	11.62	1007.13	986.86	0	0	75	35	25	2	19	1	41	0	0	0	0	2	1	0	0	Tue	Nov	4	0	0	0	0	0	0	0
not available	73	1	0.08	885.68	918.87	0	0	490	35	24	3	1	17	14	0	0	0	1	0	3	0	0	Thu	Nov	11	0	0	0	0	0	0	0
not available	3	0	7.43	1015.47	1055.38	1	0	595	35	25	2	13	1	55	0	0	0	0	2	1	1	0	Fri	Dec	8	0	0	0	0	0	0	0
not available	57	0	2.02	988.03	1018.34	1	0	534	39	23	2	13	1	55	0	0	0	0	0	2	0	0	Thu	Dec	11	0	0	0	0	0	0	0
not available	55	1	4.07	941.65	956.55	0	0	255	39	23	2	19	1	41	0	0	0	0	1	0	0	0	Sat	Jan	3	0	0	0	0	0	0	0
not available	56	1	0.05	1011.67	901.51	0	0	489	29	20	3	1	17	14	0	0	1	1	1	2	0	0	Fri	Dec	19	0	0	0	0	0	0	0
not available	68	1	0.05	897.71	920.55	0	0	89	29	20	3	1	17	14	0	0	1	1	2	2	0	0	Thu	Jan	22	0	0	0	0	0	0	0
not available	40	1	10.83	980.32	1053.5	0	0	23	39	25	2	19	8	2	0	0	0	0	0	0	0	0	Thu	Jan	6	0	0	0	0	0	0	0
not available	54	1	0.08	1037.84	998.78	0	0	465	29	20	3	1	17	14	0	0	1	1	1	1	0	0	Tue	Jan	3	0	0	0	0	0	0	0
not available	71	1	0.16	912.95	1020.94	0	0	158	29	20	3	1	52	54	0	0	1	1	1	0	0	0	Thu	Jan	20	0	0	0	0	0	0	0
not available	23	1	1.43	936.14	951.46	0	0	441	39	23	28	13	8	55	0	0	0	0	2	0	0	0	Thu	Jan	20	0	0	0	0	0	0	0
not available	63	0	4.29	1037.19	1035.83	1	0	328	39	23	2	16	8	26	0	0	0	0	2	0	1	0	Sun	Feb	6	0	0	0	0	0	0	0
not available	80	1	0.11	981.18	988.59	0	0	422	29	20	3	1	52	54	0	0	1	1	1	1	0	0	Thu	Feb	2	0	0	0	0	0	0	0
not available	39	1	0.13	893.48	1003.84	0	0	143	29	20	3	1	52	54	0	0	0	1	1	1	0	0	Tue	Feb	0	0	0	0	0	0	0	0
not available	26	1	0.17	974.21	944.68	0	0	495	29	20	3	1	52	54	0	0	1	1	1	2	0	0	Thu	Feb	3	0	0	0	0	0	0	0
not available	58	0	8.46	1012.6	1031.34	0	2	484	39	9	2	20	61	50	0	0	0	0	0	0	0	0	Thu	Feb	21	0	0	0	0	0	0	0
not available	22	0	2.24	957.88	983.07	0	0	610	39	23	14	13	142	18	0	0	0	0	2	0	0	0	Sun	Mar	5	0	0	0	0	0	0	0
not available	25	0	30	1117.34	1072.86	0	2	134	17	9	16	20	66	50	1	1	1	1	2	0	0	0	Mon	Mar	17	0	0	0	0	0	0	0
not available	81	0	3.5	1099.06	1012.42	0	0	434	39	23	2	13	29	18	0	0	0	0	0	1	0	0	Tue	Apr	8	0	0	0	0	1	1	1
not available	5	1	0.11	901.85	904.67	0	0	128	29	20	3	1	52	54	0	0	1	1	2	0	0	0	Sun	Mar	20	0	0	0	0	0	0	0
not available	27	1	0.14	1025.29	1011.39	0	0	569	29	20	3	1	52	54	0	0	1	1	2	3	0	0	Thu	Apr	3	0	0	0	0	0	0	0
not available	48	0	8.53	913.26	944.36	1	0	444	35	9	16	20	66	50	0	0	0	0	0	0	0	0	Thu	Apr	10	0	0	0	0	0	0	0
not available	76	0	20.17	923.24	901.11	1	0	49	17	9	16	20	66	50	1	1	1	1	1	0	1	0	Wed	Apr	11	0	0	0	0	0	0	0
not available	43	0	4.86	992.31	944.74	1	0	199	35	25	3	1	4	3	0	0	0	0	0	3	0	0	Fri	Apr	4	0	0	0	0	0	0	0
not available	33	1	0.07	996.08	993.19	0	0	489	29	20	3	1	52	54	0	0	1	1	1	0	0	0	Mon	May	1	0	0	0	0	0	0	0
not available	21	0	0.6	923.46	961.36	0	0	329	39	34	2	7	1	2	0	0	0	0	0	0	0	0	Thu	Apr	14	0	0	0	0	0	0	0
not available	52	1	1.58	893.44	992.81	0	0	107	39	34	2	7	1	2	0	0	0	0	2	0	0	0	Fri	May	5	0	0	0	0	0	0	0
not available	72	1	1.6	933.48	1002.61	0	0	55	39	34	1	7	34	2	0	0	0	0	2	0	0	0	Mon	May	16	0	0	0	0	0	0	0
not available	54	0	5.92	960.09	927.45	1	0	37	39	23	14	13	42	18	0	0	0	0	2	0	0	0	Tue	May	3	0	0	0	0	0	0	0
not available	20	1	3.66	1058	1050.29	0	0	555	39	24	2	7	1	2	0	0	0	0	0	0	0	0	Tue	May	17	0	0	0	0	1	1	1
not available	71	1	0.24	1080.94	1059.75	1	0	364	28	40	1	2	22	29	0	0	0	0	1	1	1	0	Fri	Jul	11	0	0	0	0	0	0	0
not available	19	1	0.94	1117.95	1060.45	0	0	228	39	34	2	7	1	2	0	0	0	0	0	0	0	0	Sun	Aug	3	0	0	0	0	0	0	0
not available	2	0	0.71	955.65	1028.96	1	0	365	39	30	2	13	1	50	0	0	0	0	0	1	1	0	Fri	Aug	13	0	0	0	0	0	0	0
not available	1	1	2.98	983.84	912.92	0	0	256	39	23	2	13	1	18	0	0	0	0	1	2	0	0	Sun	Sep	5	0	0	0	0	0	0	0
not available	31	1	0.07	903.6	1039.57	0	0	569	39	40	1	2	22	29	0	0	0	0	0	0	0	0	Fri	Sep	17	0	0	0	0	0	0	0
not available	58	0	0.62	1018.67	1010.14	0	2	555	39	40	1	2	28	38	0	0	0	0	2	2	0	0	Thu	Oct	9	0	0	0	0	0	0	0
not available	13	1	0.15	965.74	1037.09	0	0	164	39	27	1	2	38	46	0	0	0	0	1	0	0	0	Tue	Nov	6	0	0	0	0	0	0	0
not available	51	1	0.88	1034.35	982.68	0	0	117	39	23	14	13	68	55	0	0	0	0	0	0	0	0	Mon	Nov	20	0	0	0	0	0	0	0
not available	11	1	1.28	966.99	1008.11	0	0	317	39	34	1	7	34	33	0	0	1	1	0	0	0	0	Fri	Nov	16	0	0	0	0	0	0	0
not available	71	1	8.77	1000.98	1016.76	1	0	59	39	9	2	20	1	50	1	1	1	1	0	0	0	0	Mon	Nov	6	0	0	0	0	0	0	0
not available	22	1	12.59	1050.08	1041.64	1	0	463	17	23	16	20	66	50	1	1	1	1	2	0	0	0	Sun	Feb	1	0	0	0	0	0	0	0
not available	72	0	0.49	965.89	995.37	0	0	524	39	23	2	13	8	18	0	0	0	0	0	0	0	0	Tue	Feb	3	0	0	0	0	0	0	0
not available	5	1	0.11	1027.52	1020.87	0	0	481	28	19	1	2	44	52	0	0	0	0	2	0	1	0	Sat	Feb	20	0	0	0	0	0	0	0
not available	52	1	5.28	958.9	976.31	0	0	271	39	9	2	20	8	50	0	0	0	0	0	0	0	0	Wed	Feb	14	0	0	0	0	0	0	0
not available	7	1	21.66	990.79	954.73	0	0	490	17	9	16	20	66	50	1	1	1	1	2	0	1	0	Thu	Feb	21	0	0	0	0	0	0	0
not available	49	1	1.93	1004.93	1011.73	0	0	250	39	9	16	20	68	50	0	1	1	1	0	3	0	0	Tue	Feb	1	0	0	0	0	0	0	0
not available	72	1	0.14	930	999.94	0	0	602	39	40	1	2	22	29	0	1	1	1	0	2	0	0	Sun	Feb	22	0	0	0	0	0	0	0
not available	49	0	3.62	972.62	970.23	0	0	162	39	23	2	13	1	55	0	0	0	0	0	0	1	0	Sun	Mar	20	0	0	0	0	0	0	0
not available	35	1	0.43	1015.49	988.97	0	0	63	39	24	2	7	8	33	0	0	0	0	0	2	0	0	Thu	Apr	19	0	0	0	0	0	0	0
not available	49	0	0.14	991.36	1063.16	1	0	335	39	27	1	2	15	16	0	0	0	0	2	2	1	0	Mon	Apr	21	0	0	0	0	0	0	0
not available	67	0	0.16	1058.87	1016.29	1	0	482	14	7	16	20	60	63	0	0	0	0	0	0	0	0	Tue	May	12	0	0	0	0	0	0	0
not available	49	1	0.09	928.9	932.41	1	0	546	14	7	16	20	113	118	0	0	0	0	1	1	0	0	Fri	May	16	0	0	0	0	0	0	0
not available	0	1	0.29	1067.35	1034.19	0	0	495	39	40	1	2	40	49	1	1	1	1	0	0	0	0	Thu	Jun	1	0	0	0	0	0	0	0
not available	34	0	0.2	977.74	935.43	0	0	549	14	7	16	20	60	63	0	0	0	0	2	1	0	0	Sat	Jun	4	0	0	0	0	0	0	0
not available	16	0	0.09	996.92	1002.96	0	0	130	29	20	3	1	17	14	0	0	1	1	2	1	0	0	Thu	Jul	1	0	0	0	0	0	0	0
not available	51	1	0.18	921.52	1010.77	0	0	89	18	6	16	20	60	63	1	1	1	1	2	0	0	0	Thu	Jul	16	0	0	0	0	0	0	0
not available	4	0	0.17	963.32	961.47	1	0	110	14	7	24	31	74	76	0	0	0	0	0	1	0	0	Wed	Jul	5	0	0	0	0	0	0	0
not available	53	0	0.24	932.18	1029.08	0	0	321	14	7	16	20	113	118	0	0	0	0	0	1	0	0	Fri	Jul	14	0	0	0	0	0	0	0
not available	62	1	1.22	1031.96	1060.22	0	0	194	35	23	14	13	42	18	0	0	0	0	2	2	0	0	Tue	Jul	21	0	0	0	0	0	0	0
not available	59	0	1.46	987.26	1099.67	1	0	588	39	29	2	28	1	60	0	0	0	0	2	1	0	0	Wed	Jul	1	0	0	0	0	0	0	0
not available	62	0	0.18	1062.67	1026.35	1	0	377	26	14	16	20	60	63	0	0	0	0	0	0	0	0	Fri	Jul	11	0	0	0	0	0	0	0
not available	50	1	0.14	975.2	1051.31	1	0	191	26	14	16	20	113	118	0	0	0	0	1	0	0	0	Wed	Jul	7	0	0	0	0	0	0	0
not available	21	0	0.15	973.95	939.83	0	0	100	26	14	16	20	60	63	0	0	0	1	2	0	0	0	Thu	Jul	17	0	0	0	0	0	0	0
not available	62	0	0.08	987.19	943.91	0	0	139	29	20	3	1	17	14	0	0	1	1	1	0	0	0	Thu	Jul	18	0	0	0	0	0	0	0
not available	39	0	0.09	960.62	987.91	0	0	366	29	20	3	1	17	14	0	0	1	1	0	1	0	0	Thu	Aug	11	0	0	0	0	0	0	0
not available	59	1	0.16	987.72	1006.57	0	0	289	26	14	16	20	60	63	0	0	0	0	0	0	0	0	Thu	Aug	0	0	0	0	0	0	0	0
not available	95	0	0.19	924.89	900.12	1	0	484	26	14	24	31	74	76	0	0	0	0	1	1	0	0	Tue	Aug	22	0	0	0	0	0	0	0
not available	50	0	0.2	1045.19	986.53	0	0	74	26	14	16	20	113	118	0	0	0	0	1	0	0	0	Tue	Jul	6	0	0	0	0	0	0	0
not available	79	0	0.24	1054.04	1036.28	1	0	82	26	14	24	31	74	76	0	0	0	0	0	0	0	0	Tue	Aug	17	0	0	0	0	0	0	0
not available	7	0	4.42	1032.43	981.98	1	0	441	39	25	2	29	1	114	0	0	0	0	0	0	0	0	Tue	Aug	14	0	0	0	0	0	0	0
not available	26	1	13.46	1000.48	1070.53	0	0	349	39	25	2	19	1	41	0	0	0	0	1	0	0	0	Thu	Aug	14	0	0	0	0	0	0	0
not available	2	0	0.22	921.52	1036.77	0	0	554	26	14	16	20	60	63	0	0	0	1	2	0	0	0	Thu	Jul	18	0	0	0	0	0	0	0
not available	60	0	0.07	1006.08	964.56	0	0	437	29	20	3	1	17	14	0	0	1	1	2	0	0	0	Thu	Aug	21	0	0	0	0	0	0	0
not available	55	0	0.2	960.99	976.87	0	0	14	26	14	16	20	60	63	0	0	0	0	1	0	0	0	Thu	Aug	0	0	0	0	0	0	0	0
not available	71	0	1.67	995.69	1012.77	1	0	359	39	23	14	13	42	18	0	0	0	0	2	2	0	0	Tue	Aug	0	0	0	0	0	0	0	0
not available	74	0	0.19	1037.54	1028.71	1	0	467	26	14	16	20	60	63	0	0	0	0	1	0	0	0	Thu	Aug	20	0	0	0	0	0	0	0
not available	8	1	0.11	913.65	963.74	1	0	212	26	14	16	20	60	63	0	0	0	0	0	0	0	0	Wed	Aug	22	0	0	0	0	0	0	0
not available	95	0	0.1	970.63	976.77	0	0	528	29	20	3	1	17	14	0	0	1	1	1	0	0	0	Thu	Aug	12	0	0	0	0	0	0	0
not available	60	0	0.27	939.6	963.58	1	0	455	26	14	24	31	74	76	0	0	0	0	0	0	0	0	Thu	Aug	13	0	0	0	0	0	0	0
not available	84	0	0.23	1003.91	1017.89	1	0	380	26	14	24	31	74	76	0	0	0	0	0	0	0	0	Tue	Sep	8	0	0	0	0	0	0	0
not available	52	0	0.16	1026.33	1081.5	1	0	577	26	14	16	20	60	63	0	0	0	0	0	0	0	0	Wed	Sep	11	0	0	0	0	0	0	0
not available	53	0	0.18	991.34	1073	1	0	475	26	14	16	20	60	63	0	0	0	1	2	0	0	0	Thu	Sep	12	0	0	0	0	0	0	0
not available	12	0	0.17	1040.59	952.59	0	0	529	26	14	16	20	60	63	0	0	0	0	2	0	0	0	Wed	Sep	19	0	0	0	0	0	0	0
not available	1	0	0.13	878.02	945.67	0	0	303	29	20	3	1	17	14	0	0	1	1	2	0	0	0	Thu	Sep	12	0	0	0	0	0	0	0
not available	38	1	0.17	883.48	986.2	1	0	443	39	40	1	2	33	44	0	0	0	0	2	0	1	0	Thu	Sep	9	0	0	0	0	0	0	0
not available	60	0	0.23	904.7	980.05	0	0	29	26	14	16	20	60	63	0	0	0	0	2	0	0	0	Sat	Sep	9	0	0	0	0	0	0	0
not available	79	1	0.11	973.19	957.28	1	0	180	26	14	16	20	60	63	0	0	0	0	0	0	0	0	Tue	Sep	12	0	0	0	0	0	0	0
not available	36	0	0.01	927.39	983.04	0	0	543	29	20	3	1	17	14	0	0	1	1	0	1	0	0	Thu	Sep	3	0	0	0	0	0	0	0
not available	93	0	0.18	964.21	958.1	1	0	139	26	14	24	31	74	76	0	0	0	0	1	1	0	0	Thu	Sep	22	0	0	0	0	0	0	0
not available	21	0	0.2	917.71	1013.92	1	0	476	26	14	24	31	74	76	0	0	0	0	2	0	0	0	Wed	Sep	11	0	0	0	0	0	0	0
not available	2	0	0.11	1003.07	955.89	1	0	500	26	14	16	20	60	63	0	0	0	0	2	1	0	0	Wed	Oct	15	0	0	0	0	0	0	0
not available	34	0	0.14	1047.32	1050.7	1	0	588	26	14	16	20	60	63	0	0	0	0	2	0	0	0	Thu	Oct	3	0	0	0	0	0	0	0
not available	14	1	0.11	967.54	902.9	1	0	389	26	14	16	20	60	63	0	0	0	0	2	0	0	0	Wed	Oct	7	0	0	0	0	0	0	0
not available	3	0	9.34	1039.62	1079.35	1	0	555	39	29	2	28	1	107	0	0	0	0	0	1	0	0	Thu	Oct	1	0	0	0	0	0	0	0
not available	66	0	0.13	918.79	912.42	0	0	377	29	20	3	1	17	14	0	0	1	1	2	0	0	0	Tue	Oct	3	0	0	0	0	0	0	0
not available	38	0	0.08	951.43	975.25	0	0	67	29	20	3	1	17	14	0	0	1	1	0	1	0	0	Thu	Oct	5	0	0	0	0	0	0	0
not available	47	0	6.23	1024.37	1020.4	1	0	208	39	29	2	16	1	57	0	0	0	0	2	0	0	0	Thu	Oct	0	0	0	0	0	0	0	0
not available	36	0	0.2	1004.16	1029.96	0	0	299	26	14	16	20	60	63	0	0	0	0	1	0	0	0	Sat	Oct	8	0	0	0	0	0	0	0
not available	85	0	0.17	1008.21	958.36	1	0	117	26	14	24	31	74	76	0	0	0	1	2	1	0	0	Tue	Oct	5	0	0	0	0	0	0	0
not available	9	0	0.12	983.22	1037.94	1	0	76	26	14	16	20	60	63	0	0	0	0	2	2	0	0	Tue	Oct	3	0	0	0	0	0	0	0
not available	0	1	0.93	940	880.64	0	0	470	39	38	5	3	32	36	0	0	0	0	0	0	0	0	Thu	Oct	9	0	0	0	0	0	0	0
not available	22	1	0.64	949.5	1072.27	0	0	379	39	40	1	2	15	16	0	0	0	0	0	0	0	0	Sun	Oct	18	0	0	0	0	0	0	0
not available	60	0	0.14	1035.12	1027.35	0	0	32	26	14	16	20	60	63	0	0	0	1	2	0	0	0	Wed	Oct	2	0	0	0	0	0	0	0
not available	65	0	2.86	928.61	937.33	0	0	147	39	34	2	7	1	2	1	1	1	1	0	0	0	0	Thu	Oct	18	0	0	0	0	0	0	0
not available	59	0	0.16	907.14	940.27	0	0	281	29	20	3	1	17	14	0	0	1	1	1	3	0	0	Fri	Oct	16	0	0	0	0	0	0	0
not available	39	0	0.17	1000.77	945.67	1	0	414	26	14	24	31	74	76	0	0	0	0	2	0	0	0	Thu	Nov	4	0	0	0	0	0	0	0
not available	92	0	0.21	1003.28	1077.72	1	0	411	26	14	24	31	74	76	0	0	0	0	2	0	0	0	Wed	Nov	9	0	0	0	0	0	0	0
not available	53	0	0.17	994.51	1006.82	1	0	187	26	14	16	20	60	63	0	0	0	0	2	1	0	0	Wed	Nov	9	0	0	0	0	0	0	0
not available	54	1	0.13	917.72	964.09	1	0	472	26	14	16	20	60	63	0	0	0	0	0	0	0	0	Wed	Nov	18	0	0	0	0	0	0	0
not available	64	0	0.16	1037.86	941.56	0	0	503	26	14	16	20	60	63	0	0	0	1	0	1	0	0	Thu	Nov	22	0	0	0	0	0	0	0
not available	36	0	0.14	994.41	909.14	0	0	505	29	20	3	1	17	14	0	0	1	1	2	0	0	0	Thu	Nov	2	0	0	0	0	0	0	0
not available	51	1	0.15	908.48	988.23	1	0	151	28	40	1	2	56	62	0	0	0	0	2	0	1	0	Thu	Nov	5	0	0	0	0	1	1	1
not available	75	0	0.39	1065.13	961.06	0	0	602	39	29	2	19	1	57	0	0	0	0	1	1	0	0	Wed	Nov	18	0	0	0	0	0	0	0
not available	52	1	2.26	1012.97	1018.72	1	0	484	35	23	16	13	68	50	0	0	0	0	1	0	0	0	Thu	Nov	15	0	0	0	0	0	0	0
not available	87	0	0.19	960.83	990.82	1	0	242	26	14	24	31	74	76	0	1	1	1	2	0	0	0	Wed	Nov	20	0	0	0	0	0	0	0
not available	89	0	0.23	994.14	970.98	0	0	477	26	14	16	20	60	63	0	0	0	0	2	0	0	0	Wed	Dec	5	0	0	0	0	0	0	0
not available	17	0	0.18	1058.78	979.44	1	0	405	26	14	24	31	74	76	0	0	0	1	2	0	0	0	Tue	Dec	9	0	0	0	0	0	0	0
not available	11	0	0.1	1045.87	1021.71	0	0	7	26	14	16	20	60	63	0	0	0	0	0	1	0	0	Wed	Dec	1	0	0	0	0	0	0	0
not available	6	0	0.06	1008.95	1026.27	0	0	8	39	40	1	2	93	109	0	0	0	0	1	0	0	0	Thu	Dec	6	0	0	0	0	1	1	1
not available	67	0	1.9	995.42	959.06	0	0	469	39	25	2	19	1	41	0	0	1	1	2	0	0	0	Sat	Nov	10	0	0	0	0	0	0	0
not available	52	0	0.08	1022.57	964.93	0	0	137	29	20	3	1	17	14	0	0	1	1	2	2	0	0	Tue	Dec	8	0	0	0	0	0	0	0
not available	58	0	0.26	993.55	990.28	0	0	451	27	18	16	20	60	63	0	0	0	0	0	0	0	0	Thu	Nov	7	0	0	0	0	0	0	0
not available	21	1	0.26	1004.31	1058.15	0	0	220	39	27	2	7	1	2	0	0	0	0	0	0	0	0	Tue	Dec	4	0	0	0	0	0	0	0
not available	64	0	0.17	1005.54	995.16	1	0	5	27	18	16	20	60	63	0	0	0	0	2	1	0	0	Tue	Dec	2	0	0	0	0	0	0	0
not available	31	0	0.87	1059.76	1034.33	0	0	322	39	34	1	7	33	64	0	0	0	0	2	0	0	0	Wed	Dec	22	0	0	0	0	0	0	0
not available	24	1	0.16	922.23	970.05	1	0	536	27	18	16	20	60	63	0	0	0	0	1	0	0	0	Wed	Dec	8	0	0	0	0	0	0	0
not available	51	0	0.19	903.82	930.23	0	0	266	27	18	16	20	60	63	0	1	1	1	0	0	0	0	Fri	Dec	12	0	0	0	0	0	0	0
not available	65	0	0.08	1000.35	917.65	0	0	214	35	24	3	1	2	1	0	0	0	1	2	0	0	0	Thu	Dec	11	0	0	0	0	0	0	0
not available	54	0	0.2	977.64	977.57	1	0	336	27	18	24	31	74	76	0	0	0	0	0	0	0	0	Fri	Jan	0	0	0	0	0	0	0	0
not available	85	0	8.99	990.13	1021.31	0	0	382	39	23	2	20	1	50	0	0	0	0	1	0	0	0	Tue	Dec	17	0	0	0	0	0	0	0
not available	3	0	0.38	1028.84	1068.51	1	0	120	27	18	24	31	74	76	0	0	0	1	0	0	0	0	Sun	Dec	6	0	0	0	0	0	0	0
not available	0	0	0.15	1027.42	1010.2	0	0	613	27	18	16	20	60	63	0	0	0	0	0	2	0	0	Tue	Dec	15	0	0	0	0	0	0	0
not available	13	0	0.1	929.58	934.15	0	0	34	29	20	3	1	17	14	0	0	1	1	1	0	0	0	Thu	Dec	8	0	0	0	0	0	0	0
not available	25	0	0.21	956.59	1054.7	1	0	296	27	18	16	20	60	63	0	0	0	0	0	1	0	0	Thu	Dec	16	0	0	0	0	0	0	0
not available	81	0	0.24	1006.85	1007.47	0	0	65	27	18	16	20	60	63	0	0	0	0	0	1	0	0	Wed	Dec	5	0	0	0	0	0	0	0
not available	21	0	0.17	1030.39	975.05	1	0	136	27	18	24	31	74	76	0	0	0	0	2	1	0	0	Tue	Jan	20	0	0	0	0	0	0	0
not available	74	1	0.31	959.21	990.89	0	0	40	27	18	16	20	60	63	0	0	0	0	2	2	0	0	Wed	Jan	20	0	0	0	0	0	0	0
not available	18	1	3.61	1008.93	1062.12	1	0	374	39	9	2	20	1	50	0	0	0	0	0	0	0	0	Tue	Jan	4	0	0	0	0	0	0	0
not available	43	0	0.51	1016.25	971.11	1	0	11	35	23	29	13	68	55	0	0	1	1	0	0	0	0	Sun	Jan	3	0	0	0	0	0	0	0
not available	94	0	3.03	966.22	987.26	1	0	425	23	23	14	13	68	55	1	1	1	1	1	0	1	0	Fri	Jan	13	0	0	0	0	0	0	0
not available	51	1	0.08	983.55	978.92	1	0	502	27	18	16	20	60	63	0	0	0	0	2	2	0	0	Sat	Jan	13	0	0	0	0	0	0	0
not available	52	0	0.16	982.68	992.14	0	0	29	29	20	3	1	17	14	0	0	1	1	0	1	0	0	Thu	Jan	6	0	0	0	0	0	0	0
not available	48	1	0.22	900.37	941.33	0	0	505	27	18	16	20	60	63	1	1	1	1	2	0	0	0	Thu	Jan	6	0	0	0	0	0	0	0
not available	79	1	0.18	1001.12	994.05	0	0	562	18	6	16	20	60	63	1	1	1	1	2	2	0	0	Wed	Jan	8	0	0	0	0	0	0	0
not available	73	1	7.47	1076.07	1056.69	1	0	389	17	9	16	20	66	50	1	1	1	1	2	0	0	0	Thu	Jan	10	0	0	0	0	0	0	0
not available	64	0	0.17	993.04	924.4	1	0	318	27	18	24	31	74	76	0	0	0	0	0	0	0	0	Thu	Jan	7	0	0	0	0	0	0	0
not available	21	0	0.14	971.93	927.01	0	0	203	27	18	16	20	60	63	0	0	0	0	2	0	0	0	Tue	Jan	11	0	0	0	0	0	0	0
not available	31	0	0.22	1015.07	1010.04	1	0	426	27	18	16	20	60	63	0	0	0	0	1	1	0	0	Thu	Jan	11	0	0	0	0	0	0	0
not available	91	0	0.71	1093.98	966.07	0	0	562	39	34	2	7	8	33	0	0	0	0	1	1	1	0	Wed	Jan	14	0	0	0	0	0	0	0
not available	66	1	0.15	906.03	952.57	1	0	108	27	18	16	20	60	63	0	0	0	0	2	0	0	0	Wed	Jan	19	0	0	0	0	0	0	0
not available	8	0	0.13	1039.74	1006.33	0	0	206	27	18	16	20	60	63	0	0	1	1	2	0	0	0	Thu	Jan	0	0	0	0	0	0	0	0
not available	48	0	0.08	970.54	991.1	0	0	568	29	20	3	1	17	14	0	0	1	1	0	0	0	0	Thu	Feb	9	0	0	0	0	0	0	0
not available	55	0	0.13	1004.63	975.05	0	0	47	29	20	3	1	52	54	0	0	1	1	2	0	0	0	Thu	Feb	16	0	0	0	0	0	0	0
not available	74	1	0.22	908.11	1015.65	0	0	190	23	23	14	13	68	55	1	1	1	1	0	0	1	0	Thu	Feb	3	0	0	0	0	0	0	0
not available	85	1	0.22	1021.96	972	0	0	609	27	18	16	20	60	63	0	0	0	0	1	2	0	0	Tue	Feb	7	0	0	0	0	0	0	0
not available	62	0	0.24	900.32	1006.46	1	0	28	27	18	24	31	74	76	0	0	0	0	1	0	0	0	Thu	Feb	14	0	0	0	0	0	0	0
not available	48	0	0.32	939.91	966.41	0	0	468	27	18	16	20	60	63	0	0	0	0	2	0	0	0	Tue	Feb	13	0	0	0	0	0	0	0
not available	22	0	0.26	1035.39	1039.9	1	0	472	27	18	24	31	74	76	0	0	0	1	0	0	0	0	Tue	Feb	11	0	0	0	0	0	0	0
not available	0	0	0.2	1015.35	1062.49	1	0	581	27	18	13	14	74	76	0	0	0	1	0	0	0	0	Wed	Feb	22	0	0	0	0	0	0	0
not available	0	0	0.12	983.07	963.72	0	0	522	27	18	16	20	60	63	0	0	0	0	2	0	0	0	Wed	Feb	20	0	0	0	0	0	0	0
not available	44	0	0.18	1036.54	1038.02	1	0	370	27	18	16	20	60	63	0	0	0	0	0	2	0	0	Thu	Feb	13	0	0	0	0	0	0	0
not available	74	0	0.05	905.46	1030.3	0	0	214	27	18	16	20	60	63	0	0	1	1	1	1	0	0	Wed	Feb	7	0	0	0	0	0	0	0
not available	65	0	0.11	986.96	922.78	0	0	173	29	20	3	1	52	54	0	0	1	1	1	0	0	0	Thu	Feb	1	0	0	0	0	0	0	0
not available	61	0	0.08	976.46	948.47	0	0	46	27	18	16	20	60	63	0	0	0	0	0	0	0	0	Tue	Feb	11	0	0	0	0	0	0	0
not available	15	1	0.31	946.84	972.67	1	0	325	27	18	16	20	60	63	0	0	0	0	2	0	0	0	Tue	Mar	13	0	0	0	0	0	0	0
not available	38	0	0.14	929.13	937.46	0	0	271	29	20	3	1	52	54	0	0	0	1	2	0	0	0	Thu	Mar	18	0	0	0	0	0	0	0
not available	51	1	3.89	991.27	947.92	0	0	600	39	23	2	20	8	50	0	0	0	0	0	0	0	0	Thu	Mar	3	0	0	0	0	0	0	0
not available	52	1	0.17	985.84	950.9	0	0	26	27	18	16	20	60	63	0	0	0	0	0	0	0	0	Tue	Mar	20	0	0	0	0	0	0	0
not available	76	1	6.03	1051.13	976.41	0	0	533	39	9	2	20	29	50	0	0	0	0	0	0	0	0	Thu	Mar	8	0	0	0	0	0	0	0
not available	15	0	0.24	1042.58	1048.59	1	0	604	27	18	24	31	74	76	0	0	0	1	0	0	0	0	Wed	Mar	9	0	0	0	0	0	0	0
not available	90	0	1.78	962.42	925.11	1	0	599	39	23	23	13	68	55	0	0	0	0	1	0	1	0	Wed	Mar	10	0	0	0	0	0	0	0
not available	64	0	0.07	901.14	959.07	1	0	290	27	18	24	31	74	76	0	0	0	0	2	0	0	0	Sun	Mar	7	0	0	0	0	0	0	0
not available	38	1	7.71	994.03	1004.91	0	0	193	17	9	16	20	66	50	1	1	1	1	1	0	1	0	Tue	Mar	14	0	0	0	0	0	0	0
not available	55	0	0.22	972.75	1004.52	0	0	54	29	20	3	1	52	54	0	0	1	1	2	0	0	0	Tue	Mar	13	0	0	0	0	0	0	0
not available	4	0	0.13	1009.79	1020.09	0	0	259	27	18	16	20	60	63	0	0	0	0	0	0	0	0	Thu	Mar	21	0	0	0	0	0	0	0
not available	70	0	0.17	1082.38	1062.15	1	0	141	27	18	16	20	60	63	0	0	0	0	2	0	0	0	Thu	Mar	6	0	0	0	0	0	0	0
not available	34	0	0.12	980.48	1057.82	0	0	326	27	18	16	20	60	63	0	0	0	0	1	0	0	0	Wed	Mar	18	0	0	0	0	0	0	0
not available	50	0	0.64	948.53	981.85	1	0	370	39	24	2	7	61	96	0	0	0	0	1	0	0	0	Thu	Apr	11	0	0	0	0	0	0	0
not available	51	0	0.13	989.21	1028.43	0	0	388	27	18	16	20	60	63	0	0	0	0	1	0	0	0	Mon	Mar	7	0	0	0	0	0	0	0
not available	93	0	0.21	958.26	1045.21	1	0	111	27	18	24	31	74	76	0	0	0	1	2	0	0	0	Tue	Apr	19	0	0	0	0	0	0	0
not available	25	1	0.11	976.35	1002.55	1	0	152	27	18	16	20	60	63	0	0	0	0	0	0	0	0	Wed	Apr	0	0	0	0	0	0	0	0
not available	81	0	0.11	954.33	1006.59	0	0	404	29	20	3	1	52	54	0	0	1	1	2	0	0	0	Thu	Apr	8	0	0	0	0	0	0	0
not available	54	0	0.14	944.31	969.21	0	0	314	29	20	3	1	52	54	0	0	1	1	0	1	0	0	Thu	Apr	13	0	0	0	0	0	0	0
not available	15	1	0.1	951.53	969.89	0	0	474	27	18	16	20	60	63	0	0	0	0	1	0	0	0	Thu	Apr	18	0	0	0	0	0	0	0
not available	18	0	0.16	1007.23	1008.56	1	0	302	27	18	24	31	74	76	0	0	0	1	0	1	0	0	Thu	Apr	7	0	0	0	0	0	0	0
not available	13	0	0.07	957.33	983.57	0	0	410	27	18	16	20	60	63	0	0	0	0	1	0	0	0	Wed	Apr	20	0	0	0	0	0	0	0
not available	39	0	0.2	1008.49	981.37	1	0	297	27	18	16	20	60	63	0	0	0	0	0	0	0	0	Thu	May	1	0	0	0	0	0	0	0
not available	84	1	0.11	957.94	970.11	1	0	462	27	18	16	20	60	63	0	0	0	0	0	0	0	0	Wed	Apr	0	0	0	0	0	0	0	0
not available	58	0	1.67	961.23	974.54	0	0	609	39	24	2	7	8	33	0	0	1	1	0	0	0	0	Thu	Apr	8	0	0	0	0	0	0	0
not available	59	0	0.07	900.56	955.21	0	0	232	29	20	3	1	52	54	0	0	1	1	1	1	0	0	Wed	Apr	14	0	0	0	0	0	0	0
not available	43	1	0.17	976.56	1022.78	0	0	498	27	18	16	20	60	63	0	0	0	0	2	2	0	0	Thu	May	16	0	0	0	0	0	0	0
not available	29	1	0.26	920.65	896.53	1	0	583	39	27	1	2	28	38	0	0	0	0	2	0	0	0	Thu	May	18	0	0	0	0	0	0	0
not available	65	0	0.16	1065.74	995.04	0	0	6	27	18	16	20	60	63	0	0	0	0	0	0	0	0	Wed	May	11	0	0	0	0	0	0	0
not available	68	0	0.2	1042.16	1025.1	1	0	50	27	18	24	31	74	76	0	0	1	1	1	0	0	0	Tue	May	20	0	0	0	0	0	0	0
not available	19	0	0.24	1067.73	1038.39	1	0	402	27	18	24	31	74	76	0	1	1	1	1	0	0	0	Wed	May	9	0	0	0	0	0	0	0
not available	18	0	0.24	902.15	958.68	0	0	497	27	18	16	20	60	63	0	0	0	0	1	0	0	0	Wed	May	14	0	0	0	0	0	0	0
not available	0	0	0.14	1078.54	1064.61	1	0	471	27	18	16	20	60	63	0	0	0	0	1	0	0	0	Thu	May	13	0	0	0	0	0	0	0
not available	62	0	0.24	981.35	986.64	0	0	568	27	18	16	20	60	63	0	0	0	0	0	1	0	0	Wed	May	18	0	0	0	0	0	0	0
not available	19	0	0.1	951.22	1012.53	1	0	460	27	18	24	31	74	76	0	1	1	1	1	0	0	0	Tue	May	11	0	0	0	0	0	0	0
not available	27	1	0.13	1033.32	968.8	1	0	405	27	18	16	20	60	63	0	0	0	0	1	0	0	0	Wed	May	15	0	0	0	0	0	0	0
not available	52	0	0.14	998.95	973.61	0	0	523	27	18	16	20	60	63	0	0	0	0	2	0	0	0	Thu	Jun	20	0	0	0	0	0	0	0
not available	89	0	0.18	1002.57	1095.02	1	0	219	27	18	24	31	74	76	0	0	1	1	0	0	0	0	Thu	Jun	19	0	0	0	0	0	0	0
not available	35	0	0.14	982.24	1024.92	1	0	109	27	18	16	20	60	63	0	0	0	0	0	0	0	0	Wed	May	13	0	0	0	0	0	0	0
not available	57	1	0.15	906.84	1027.17	0	0	549	27	18	16	20	60	63	0	0	0	0	0	0	0	0	Thu	Jun	1	0	0	0	0	0	0	0
not available	94	1	0.22	1009.58	1053.01	0	0	601	35	24	16	20	60	63	0	0	0	0	0	0	0	0	Wed	Jun	20	0	0	0	0	0	0	0
not available	46	0	16.15	932.03	955.55	0	0	109	35	23	2	20	1	63	0	0	0	0	1	1	0	0	Wed	Jun	5	0	0	0	0	0	0	0
not available	41	0	0.06	918.54	960.68	0	0	475	14	7	16	20	113	118	0	0	0	0	0	2	0	0	Tue	Jun	6	0	0	0	0	0	0	0
not available	63	0	0.12	896.81	944.07	1	0	197	18	6	16	20	113	118	0	0	1	1	0	2	0	0	Fri	Jun	10	0	0	0	0	0	0	0
not available	27	0	0.28	966.59	999.06	0	0	399	14	6	16	20	113	118	0	0	0	0	1	0	0	0	Fri	Jun	10	0	0	0	0	0	0	0
not available	47	1	0.07	1024.44	997.13	0	0	386	14	7	16	20	113	118	0	0	0	0	0	0	0	0	Fri	Aug	4	0	0	0	0	0	0	0
not available	66	0	0.32	977.14	977.48	0	0	398	14	34	16	20	60	63	0	0	0	0	1	0	0	0	Tue	Jul	8	0	0	0	0	0	0	0
not available	72	0	0.1	914.21	966.94	0	0	476	14	7	16	20	113	118	0	0	0	0	0	1	0	0	Tue	Jul	12	0	0	0	0	0	0	0
not available	18	0	0.07	1087.68	993.65	1	0	377	14	7	16	20	113	118	0	0	0	0	1	0	0	0	Fri	Jul	19	0	0	0	0	0	0	0
not available	56	0	0.13	869.72	894.26	0	0	66	14	7	16	20	60	63	0	0	0	0	1	0	0	0	Mon	Jul	12	0	0	0	0	0	0	0
not available	83	0	0.07	1036.76	936.15	1	0	30	26	14	16	20	113	118	0	0	0	0	0	0	0	0	Wed	Jul	4	0	0	0	0	0	0	0
not available	60	1	0.06	1000.04	989.33	0	0	559	26	14	16	20	113	118	0	0	0	0	1	2	0	0	Thu	Jul	17	0	0	0	0	0	0	0
not available	35	1	0.34	1087.56	1038.7	0	0	186	26	14	16	20	60	63	0	0	0	0	2	0	0	0	Tue	Jul	17	0	0	0	0	0	0	0
not available	29	0	0.14	991.01	933.62	0	0	35	26	14	16	20	60	63	0	0	0	1	2	2	0	0	Thu	Jul	6	0	0	0	0	0	0	0
not available	40	0	0.08	942.04	1031.07	0	0	53	26	14	16	20	113	118	0	0	0	0	0	0	0	0	Wed	Jul	12	0	0	0	0	0	0	0
not available	69	1	0.3	1082.09	1052.82	0	0	134	26	14	16	20	113	118	0	0	0	0	1	1	0	0	Thu	Aug	0	0	0	0	0	0	0	0
not available	35	0	0.08	1116.79	969.16	1	0	594	26	14	16	20	113	118	0	0	0	0	0	0	0	0	Wed	Aug	14	0	0	0	0	0	0	0
not available	36	0	0.08	1017.26	1034.14	1	0	140	26	14	16	20	113	118	0	0	0	0	2	1	0	0	Wed	Jul	11	0	0	0	0	0	0	0
not available	70	0	0.28	1005.59	1049.39	0	0	595	26	14	16	20	113	118	0	0	0	0	0	0	0	0	Wed	Jul	1	0	0	0	0	0	0	0
not available	29	0	0.07	1029.04	1032.24	1	0	213	26	14	16	20	113	118	0	0	0	0	0	0	0	0	Wed	Jul	17	0	0	0	0	0	0	0
not available	21	0	0.25	995.25	1068.48	0	0	449	35	34	16	20	60	63	0	0	0	0	1	0	0	0	Wed	Jul	9	0	0	0	0	0	0	0
not available	73	0	0.06	943.18	945.4	0	0	136	26	14	16	20	60	63	0	0	0	0	1	0	0	0	Wed	Jul	18	0	0	0	0	0	0	0
not available	51	0	0.07	912.9	970.09	0	0	24	26	14	16	20	60	63	0	0	0	0	1	1	0	0	Thu	Jul	0	0	0	0	0	0	0	0
not available	63	0	0.07	1035.02	930.12	1	0	206	26	14	16	20	60	63	0	0	0	0	1	0	0	0	Wed	Aug	8	0	0	0	0	0	0	0
not available	27	0	0.07	1088.02	993.93	0	0	4	26	14	16	20	60	63	0	0	0	0	0	0	0	0	Thu	Jul	12	0	0	0	0	0	0	0
not available	20	0	0.08	1071.36	1038.69	1	0	425	26	14	16	20	60	63	0	0	0	0	2	0	0	0	Thu	Aug	22	0	0	0	0	0	0	0
not available	13	0	0.08	1044.28	1008.5	1	0	466	26	14	16	20	60	63	0	0	0	0	2	0	0	0	Thu	Aug	17	0	0	0	0	0	0	0
not available	32	1	0.07	1063.38	1015.75	0	0	352	26	14	16	20	60	63	0	0	0	0	1	1	0	0	Tue	Aug	18	0	0	0	0	0	0	0
not available	28	0	0.07	900.33	953.11	0	0	282	26	14	16	20	60	63	0	0	0	0	1	0	0	0	Tue	Aug	22	0	0	0	0	0	0	0
not available	16	0	0.08	1104.13	997.58	1	0	436	26	14	16	20	60	63	0	0	0	0	2	1	0	0	Thu	Aug	1	0	0	0	0	0	0	0
not available	53	0	0.1	990.62	975.57	0	0	141	26	14	16	20	60	63	0	0	0	0	2	0	0	0	Wed	Aug	14	0	0	0	0	0	0	0
not available	37	0	0.07	997.13	1067.33	1	0	100	26	14	16	20	60	63	0	0	0	0	0	1	0	0	Wed	Sep	4	0	0	0	0	0	0	0
not available	67	0	0.06	1078.12	1093.89	0	0	207	26	14	16	20	60	63	0	0	0	0	0	0	0	0	Thu	Sep	9	0	0	0	0	0	0	0
not available	1	0	0.07	1023.32	1009.7	0	0	218	26	14	16	20	60	63	0	0	0	0	1	0	0	0	Thu	Sep	1	0	0	0	0	0	0	0
not available	35	0	0.04	944.74	1021.56	1	0	81	26	14	16	20	60	63	0	0	0	0	1	1	0	0	Wed	Sep	7	0	0	0	0	0	0	0
not available	31	1	0.07	990.84	942.97	0	0	314	26	14	16	20	60	63	0	0	0	0	2	0	0	0	Tue	Sep	11	0	0	0	0	0	0	0
not available	10	0	0.06	934.17	893.86	0	0	38	26	14	16	20	60	63	0	0	0	0	2	0	0	0	Tue	Sep	4	0	0	0	0	0	0	0
not available	69	0	0.07	1038.56	967.86	1	0	83	26	14	16	20	60	63	0	0	0	0	0	0	0	0	Thu	Sep	3	0	0	0	0	0	0	0
not available	77	0	0.06	863.36	889.5	0	0	573	26	14	16	20	60	63	0	0	0	0	0	0	0	0	Wed	Sep	11	0	0	0	0	0	0	0
[truncated: 1,001 more rows]
